# Supplementary material for: Systematic Large Fragment Deletions in the Genome of Synechococcus elongatus and the Consequent Changes in Transcriptomic Profiles
Source: Genes (Basel). 2023 May 16;14(5):1091. doi: 10.3390/genes14051091 (PMC10217888; doi:10.3390/genes14051091)
Supplement: Supplementary file 1 [file genes-14-01091-s001.zip]

Archive with 2 entries (2 files):
- Supporting information.pdf
- Supporting information_Table S5.xlsx
