# Supplementary material for: Systematic Large Fragment Deletions in the Genome of Synechococcus elongatus and the Consequent Changes in Transcriptomic Profiles
Source: Genes (Basel). 2023 May 16;14(5):1091. doi: 10.3390/genes14051091 (PMC10217888; doi:10.3390/genes14051091)
Supplement: Supplementary file 1 [file genes-14-01091-s001.zip › Supporting information_Table S5.xlsx]

## Sheet: b_vs_a.FPKM
GeneID	a_FPKM_1	a_FPKM_2	a_FPKM_3	b_FPKM_1	b_FPKM_2	b_FPKM_3	log2(fold change)	FDR (p-value adjusted)	function
Synpcc7942_0001	11.577	8.518	12.916	6.612	12.711	14.302	0.026585	0.685725	DNA polymerase III, beta subunit
Synpcc7942_0002	17.661	11.667	17.599	14.037	19.732	17.845	0.137336	0.876528	hypothetical protein
Synpcc7942_0003	8.4	10.39	9.326	7.909	8.559	7.873	-0.207979	0.296644	phosphoribosylformylglycinamidine synthase subunit II
Synpcc7942_0004	30.866	23.825	21.094	50.449	26.959	33.691	0.551843	0.437467	amidophosphoribosyltransferase
Synpcc7942_0005	1.727	1.763	1.538	1.749	1.361	2.086	0.047389	0.79443	conserved hypothetical protein
Synpcc7942_0006	0	0.234	0	0.375	1.748	0.965	3.70511	0.00697554	hypothetical protein
Synpcc7942_0007	1.455	4.145	3.04	1.768	3.712	2.276	-0.155661	0.597689	hypothetical protein
Synpcc7942_0008	17.963	8.682	7.245	6.224	7.595	9.863	-0.517014	0.128528	conserved hypothetical protein
Synpcc7942_0009	25.208	46.123	17.117	76.848	33.933	52.794	0.887028	0.0750433	argininosuccinate synthase
Synpcc7942_0010	28.499	26.92	26.546	16.328	25.165	19.962	-0.41546	0.100276	conserved hypothetical protein
Synpcc7942_0011	1.927	3.254	2.684	0.65	6.373	4.745	0.581168	0.597689	conserved hypothetical protein
Synpcc7942_0012	204.529	89.219	168.604	200.595	218.477	203.01	0.428111	0.649489	SSU ribosomal protein S6P
Synpcc7942_0013	688.358	1067.59	1411.45	592.632	629.737	612.896	-0.787306	0.0016123	conserved hypothetical protein
Synpcc7942_0014	24.861	19.12	23.504	21.581	25.595	27.787	0.151605	0.899618	conserved hypothetical protein
Synpcc7942_0015	2.583	2.165	1.429	0.231	1.292	0.793	-1.4141	0.002368	Prolyl 4-hydroxylase, alpha subunit
Synpcc7942_0016	2.793	2.985	3.83	2.386	5.939	6.601	0.635359	0.45705	conserved hypothetical protein
Synpcc7942_0017	0.181	0.172	0	0	0.77	0.944	2.26994	0.0695811	2-keto-3-deoxy-phosphogluconate aldolase
Synpcc7942_0018	1.541	2.883	2	3.05	2.449	2.253	0.270981	0.989665	glycyl-tRNA synthetase, beta subunit
Synpcc7942_0019	16.827	14.02	15.307	32.264	12.275	21.446	0.515654	0.526778	sulfite reductase (ferredoxin)
Synpcc7942_0020	6.435	6.113	5.131	13.891	3.841	5.962	0.422423	0.727402	conserved hypothetical protein
Synpcc7942_0021	0	1.178	0.144	1.256	0.391	0.719	0.838286	0.599619	precorrin-6A reductase
Synpcc7942_0022	3.753	3.731	2.462	5.17	4.083	3.528	0.361716	0.813655	conserved hypothetical protein
Synpcc7942_0023	0.671	1.639	1.002	1.748	1.359	1.5	0.475758	0.756042	calcium/proton exchanger
Synpcc7942_0024	26.834	26.389	25.173	7.163	21.878	18.223	-0.730002	0.00617302	conserved hypothetical protein
Synpcc7942_0025	11.545	8.751	12.313	8.814	11.364	10.452	-0.0903163	0.477903	conserved hypothetical protein
Synpcc7942_0026	1.462	2.678	3.927	2.538	2.812	2.587	-0.0234297	0.617689	conserved hypothetical protein
Synpcc7942_0027	2.362	1.912	1.829	1.861	1.737	1.826	-0.170073	0.490359	8-amino-7-oxononanoate synthase
Synpcc7942_0028	1.068	1.16	0.319	1.855	1.731	1.791	1.07711	0.172017	conserved hypothetical protein
Synpcc7942_0029	0.621	0.826	0.26	0.566	0.176	0.324	-0.677734	0.315209	conserved hypothetical protein
Synpcc7942_0030	10.646	9.501	5.225	8.822	6.403	6.731	-0.208595	0.379224	dethiobiotin synthase
Synpcc7942_0031	4.244	6.239	3.766	5.475	6.017	4.699	0.184295	0.956399	aminotransferase
Synpcc7942_0032	221.521	119.199	144.671	126.633	224.088	189.943	0.155584	0.940973	conserved hypothetical protein
Synpcc7942_0033	300.802	172.451	234.216	146.264	377.761	301.483	0.222614	0.994425	conserved hypothetical protein
Synpcc7942_0034	0.896	0.851	1.872	1.361	0	1.168	-0.516509	0.7579	N-acetylornithine aminotransferase
Synpcc7942_0035	40.897	40.258	43.437	30.246	47.68	43.155	-0.0412379	0.550105	conserved hypothetical protein
Synpcc7942_0036	0.779	1.604	1.357	0	0.553	0.508	-1.8147	0.000890477	conserved hypothetical protein
Synpcc7942_0037	0.501	0.476	0	2.281	0.71	1.305	2.13315	0.132203	hypothetical protein
Synpcc7942_0038	8.991	6.101	6.263	6.504	8.801	7.537	0.0971019	0.869272	mutator MutT protein
Synpcc7942_0039	20.768	23.429	20.796	38.012	32.918	32.159	0.66551	0.299365	6-phosphogluconate dehydrogenase (decarboxylating)
Synpcc7942_0040	4.592	8.212	2.823	8.617	6.51	7.045	0.504616	0.627892	dihydroneopterin aldolase Dihydroneopterin aldolase
Synpcc7942_0041	0	1.487	1.226	2.021	0.666	1.326	0.564276	0.714344	probable transport protein
Synpcc7942_0042	264.962	166.175	176.924	159.696	205.226	184.273	-0.146897	0.409293	LSU ribosomal protein L28P
Synpcc7942_0043	0.279	1.855	0.875	1.271	0	0.728	-0.58928	0.423613	conserved hypothetical protein
Synpcc7942_0044	1.287	2.348	1.829	3.364	1.971	1.947	0.41418	0.779921	conserved hypothetical protein
Synpcc7942_0045	2.786	1.145	1.495	1.601	1.922	1.866	-0.00986599	0.749636	TPR repeat
Synpcc7942_0046	29.022	15.951	33.104	16.389	37.805	31.702	0.137688	0.860372	Methylase involved in ubiquinone/menaquinone biosynthesis-like
Synpcc7942_0047	5.22	2.951	4.913	4.391	9.296	6.806	0.647208	0.328247	TPR repeat
Synpcc7942_0048	5762.6	4120.98	6750.48	6809.69	6408.61	6485.7	0.244348	0.999443	pilin polypeptide PilA-like
Synpcc7942_0049	15120.8	11894.2	20761.4	22391.3	31254.4	28353.2	0.779309	0.168639	pilin polypeptide PilA-like
Synpcc7942_0050	59.252	50.996	53.368	82.642	127.821	115.897	0.996137	0.0282145	conserved hypothetical protein
Synpcc7942_0051	23.46	19.533	15.314	1.223	1.827	1.68	-3.62292	2.89017e-32	TPR repeat
Synpcc7942_0052	62.956	52.707	60.44	0	0	0	-15.8411	6.18677e-74	conserved hypothetical protein
Synpcc7942_0053	7.198	8.02	9.193	0	0	0	-12.9905	1.29506e-46	conserved hypothetical protein
Synpcc7942_0054	90.939	64.922	63.767	0	0	0	-16.1598	1.6963e-88	conserved hypothetical protein
Synpcc7942_0055	374.99	261.938	372.496	0.68	0	0	-10.5294	1.14351e-115	hypothetical protein
Synpcc7942_0056	21.996	17.199	17.877	0	0	0	-14.2156	2.05325e-65	perosamine synthetase
Synpcc7942_0057	20.289	20.612	19.037	0	0	0	-14.2863	8.2318e-69	putative C-3 methyl transferase
Synpcc7942_0058	29.922	36.421	30.093	0	0	0	-14.9724	7.14929e-61	dTDP-4-dehydrorhamnose 3,5-epimerase
Synpcc7942_0059	129.502	106.073	171.753	1.261	0	0	-8.33206	1.83993e-70	hypothetical protein
Synpcc7942_0060	87.834	62.235	97.899	0.556	0	0	-8.79311	1.66897e-63	hypothetical protein
Synpcc7942_0061	32.837	27.077	32.095	0	0	0	-14.9046	1.37155e-76	CDP-glucose 4,6-dehydratase
Synpcc7942_0062	62.003	39.478	36.254	0	0	0	-15.4866	3.11784e-77	glucose-1-phosphate cytidylyltransferase
Synpcc7942_0063	0.463	0.22	0.968	0.352	0.328	0.302	-0.747764	0.540444	dual specificity protein phosphatase
Synpcc7942_0064	0.608	0	0	0.923	0	0	0.59984	1	hypothetical protein
Synpcc7942_0065	292.891	291.36	277.407	262.995	410.277	378.813	0.288063	0.908384	bacterial translation initiation factor 3 (bIF-3)
Synpcc7942_0066	3.707	3.137	1.972	2.764	2.007	1.582	-0.472496	0.121907	conserved hypothetical protein
Synpcc7942_0067	4.664	2.635	4.215	5.936	3.217	4.767	0.273705	0.956399	probable permease protein of ABC transporter
Synpcc7942_0068	1.341	0.882	0.862	0.627	1.462	1.076	0.0368996	0.853829	ATPase
Synpcc7942_0069	426.306	282.192	283.801	138.924	251.986	203.533	-0.739234	0.00561679	hypothetical protein
Synpcc7942_0070	0	0.346	0.38	0.276	0.516	0.475	0.800838	0.831595	conserved hypothetical protein
Synpcc7942_0071	0.596	0.808	0.8	1.68	1.93	1.221	1.13113	0.0864745	pleiotropic regulatory protein-like
Synpcc7942_0072	4.215	3.115	2.121	9.961	5.534	4.886	1.10844	0.0329869	conserved hypothetical protein
Synpcc7942_0073	13.648	6.726	8.022	17.624	10.521	14.905	0.600274	0.362997	hydroxymethylbutenyl pyrophosphate reductase
Synpcc7942_0074	0.288	0	0	1.315	0	0.752	2.83054	0.131132	conserved hypothetical protein
Synpcc7942_0075	10.49	11.443	10.718	11.687	10.135	9.322	-0.0681665	0.519939	aminopeptidase P. Metallo peptidase. MEROPS family M24B
Synpcc7942_0076	3.752	5.729	3.22	10.382	8.169	9.61	1.14857	0.0197104	extracellular solute-binding protein, family 3
Synpcc7942_0077	6.215	5.061	4.175	4.271	5.664	6.561	0.0943983	0.853829	transcriptional regulator, XRE family
Synpcc7942_0078	8.849	13.581	6.165	13.099	7.077	10.06	0.0804962	0.81462	Protein of unknown function UPF0047
Synpcc7942_0079	62.818	64.452	53.228	53.093	61.53	58.681	-0.0586769	0.539871	conserved hypothetical protein YCF41
Synpcc7942_0080	51.971	30.908	44.718	59.942	49.553	51.454	0.335002	0.830716	probable ABC transporter permease protein
Synpcc7942_0081	109.887	99.313	108.219	104.887	111.67	111.591	0.0479577	0.718952	RNA-binding S4
Synpcc7942_0082	2.977	3.383	3.538	2.661	3.973	2.436	-0.125995	0.455848	ATPase
Synpcc7942_0083	10.314	4.899	4.85	1.567	1.462	2.017	-1.99068	0.000129212	hypothetical protein
Synpcc7942_0084	5.236	4.284	3.648	4.198	4.949	4.742	0.0768894	0.834149	conserved hypothetical protein
Synpcc7942_0085	10.701	5.224	2.64	11.063	6.321	12.016	0.663145	0.284096	HAD-superfamily hydrolase subfamily IA, variant 3
Synpcc7942_0086	74.83	53.55	56.75	65.319	87.549	80.081	0.331471	0.825178	isoamylase, glycosyl hydrolase family 13
Synpcc7942_0087	40.249	29.704	39.94	28.314	49.593	44.031	0.150044	0.88828	conserved hypothetical protein
Synpcc7942_0088	23.02	17.039	14.61	16.949	20.422	15.101	-0.0591719	0.579136	conserved hypothetical protein
Synpcc7942_0089	10.558	10.03	9.29	7.808	8.863	8.514	-0.246492	0.296828	Carboxymethylenebutenolidase
Synpcc7942_0090	15.669	5.028	9.325	7.409	15.594	11.502	0.200767	0.999056	transcriptional regulator, GntR family
Synpcc7942_0091	14.682	9.986	12.727	8.617	16.557	9.79	-0.0969671	0.519939	conserved hypothetical protein YCF21
Synpcc7942_0092	50.467	35.401	28.513	73.1	48.253	58.922	0.656338	0.28909	conserved hypothetical protein
Synpcc7942_0093	9.612	5.688	4.61	5.984	5.585	7.192	-0.0857432	0.59519	thymidylate kinase
Synpcc7942_0094	1.527	2.073	2.052	0.497	5.568	3.699	0.788388	0.277484	DNA polymerase III, delta prime subunit
Synpcc7942_0095	25.731	33.887	21.197	49.223	29.338	37.814	0.52607	0.511869	two component transcriptional regulator, winged helix family
Synpcc7942_0096	268.765	192.335	235.873	198.796	363.835	308.384	0.321594	0.845789	conserved hypothetical protein
Synpcc7942_0097	4.47	4.144	3.967	3.763	6.451	5.302	0.302445	0.884711	hydrogenobyrinic acid a,c-diamide cobaltochelatase
Synpcc7942_0098	146.954	98.58	123.91	100.368	117.834	112.859	-0.158257	0.368907	pyruvate kinase
Synpcc7942_0099	7.426	6.467	6.143	6.111	8.773	8.877	0.245967	0.996084	hypothetical protein
Synpcc7942_0100	100.635	52.434	94.968	82.448	102.765	97.162	0.187055	0.95981	conserved hypothetical protein
Synpcc7942_0101	197.254	168.285	117.404	263.52	186.287	210.943	0.452249	0.590968	type 2 NADH dehydrogenase
Synpcc7942_0102	64.27	66.561	44.078	85.258	62.626	72.24	0.331707	0.830994	conserved hypothetical protein
Synpcc7942_0103	11.075	8.212	4.798	15.593	14.552	14.442	0.888406	0.110102	Ankyrin
Synpcc7942_0104	13.798	12.734	11.809	25.154	27.014	25.19	1.01261	0.0316911	hypothetical protein
Synpcc7942_0105	3.848	2.924	3.278	5.935	7.133	7.487	1.03207	0.0321439	NH(3)-dependent NAD(+) synthetase
Synpcc7942_0106	7.759	3.351	4.423	4.822	6.5	4.369	0.014598	0.766063	probable nicotinate-nucleotide adenylyltransferase
Synpcc7942_0107	14.463	6.358	11.88	10.713	10.813	10.509	-0.029683	0.60798	Small GTP-binding protein domain
Synpcc7942_0108	2.739	1.858	3.679	4.16	11.647	8.672	1.56419	0.00561679	sulfiredoxin
Synpcc7942_0109	29.001	22.385	31.146	34.266	50.537	44.645	0.649328	0.330651	DNA-binding ferritin-like protein (oxidative damage protectant)-like
Synpcc7942_0110	5.49	5.563	5.163	8.617	10.896	9.067	0.817472	0.193205	transcriptional regulator, XRE family
Synpcc7942_0111	8.573	7.172	8.156	11.08	8.707	8.426	0.239261	0.996084	DnaK protein-like
Synpcc7942_0112	1.333	0.667	0.88	0.107	0.895	0.366	-1.07234	0.0198388	Deoxyribodipyrimidine photo-lyase type I
Synpcc7942_0113	28.546	13.56	12.62	11.675	24.905	25.771	0.188177	1	hypothetical protein
Synpcc7942_0114	131.751	104.826	82.889	58.376	107.012	91.629	-0.313795	0.196276	hypothetical protein
Synpcc7942_0115	2.572	0.376	1.241	2.705	2.244	2.322	0.79511	0.351809	conserved hypothetical protein
Synpcc7942_0116	7.959	4.179	6.675	13.045	6.83	8.877	0.611853	0.389682	fructokinase
Synpcc7942_0117	7.359	4.224	5.687	9.782	13.802	9.796	0.950595	0.0525596	thiol methyltransferase 1-like
Synpcc7942_0118	74.466	36.385	52.306	78.027	54.491	60.881	0.245315	0.957718	aspartyl/glutamyl-tRNA(Asn/Gln) amidotransferase subunit B
Synpcc7942_0119	0	0.174	0	0	0.519	0.477	2.49674	0.326842	hypothetical protein
Synpcc7942_0120	7.353	3.393	5.927	4.787	4.17	7.123	-0.0522367	0.651931	Cytosine/adenosine deaminases-like
Synpcc7942_0121	6.657	5.534	3.565	4.804	3.539	1.845	-0.62888	0.0344653	conserved hypothetical protein
Synpcc7942_0122	81.272	100.508	53.145	121.103	183.286	163.609	0.994293	0.0263604	EAL
Synpcc7942_0123	3.404	4.311	0	5.17	6.434	7.397	1.3	0.218776	conserved hypothetical protein
Synpcc7942_0124	25.016	23.281	16.893	20.165	19.784	18.197	-0.164963	0.393476	thiol methyltransferase 1-like
Synpcc7942_0125	282.496	200.012	272.665	174.072	213.001	203.949	-0.353594	0.130033	imidazoleglycerol-phosphate dehydratase
Synpcc7942_0126	2.76	5.243	2.746	4.192	2.608	2.57	-0.198022	0.407915	Enoyl-[acyl-carrier-protein] reductase (NADH)
Synpcc7942_0127	2.9	1.16	0.478	2.55	1.947	1.393	0.375992	0.809863	transcriptional regulator, Crp/Fnr family
Synpcc7942_0128	14.227	7.692	9.692	12.06	15.49	13.838	0.388754	0.722007	conserved hypothetical protein
Synpcc7942_0129	4.964	5.838	6.421	5.386	4.021	6.164	-0.145448	0.495997	Resolvase, RNase H-like fold
Synpcc7942_0130	33.688	19.467	29.396	58.827	45.791	48.006	0.8866	0.0790925	hypothetical protein
Synpcc7942_0131	7.66	7.62	7.74	9.496	10.193	9.046	0.319884	0.869272	cyclic nucleotide-binding domain (cNMP-BD) protein
Synpcc7942_0132	0.972	0.647	1.118	0.295	1.379	1.141	0.0404957	0.880639	conserved hypothetical protein
Synpcc7942_0133	26.985	36.838	21.085	39.148	36.534	37.567	0.415513	0.696418	conserved hypothetical protein
Synpcc7942_0134	13.739	21.952	10.686	17.551	19.478	19.545	0.286713	0.912899	hypothetical protein
Synpcc7942_0135	1.284	1.678	0.336	0.244	2.048	1.675	0.266236	0.978182	Methylase involved in ubiquinone/menaquinone biosynthesis-like
Synpcc7942_0136	2.186	1.038	0.653	0.474	1.107	1.018	-0.576436	0.189033	phage integrase
Synpcc7942_0137	47.983	23.501	31.257	30.117	35.195	31.342	-0.088108	0.519284	ferrochelatase
Synpcc7942_0138	8.467	6.756	5.131	8.232	4.321	7.949	0.0104508	0.727402	Membrane proteins, metalloendopeptidases-like
Synpcc7942_0139	543.905	413.175	441.516	400.817	406.014	396.476	-0.216974	0.287945	acetolactate synthase, large subunit
Synpcc7942_0140	84.194	89.953	54.818	64.922	67.844	59.399	-0.252778	0.260251	conserved hypothetical protein
Synpcc7942_0141	25.716	30.692	20.21	56.301	35.845	40.156	0.788056	0.151131	protein translocase subunit secF
Synpcc7942_0142	11.711	15.507	10.937	21.238	15.98	19.185	0.563863	0.455429	protein-export membrane protein SecD
Synpcc7942_0143	134.373	108.771	78.743	184.682	186.075	182.96	0.782589	0.131906	pyruvate/2-oxoglutarate dehydrogenase complex dehydrogenase (E1) component
Synpcc7942_0144	7.889	11.563	9.657	17.806	4.793	7.348	0.040942	0.711515	conserved hypothetical protein
Synpcc7942_0145	14.182	8.982	4.94	10.054	6.702	9.041	-0.123558	0.574843	conserved hypothetical protein
Synpcc7942_0146	4.695	4.181	4.292	5.794	7.487	6.122	0.559138	0.518473	conserved hypothetical protein
Synpcc7942_0147	887.995	743.694	1035.87	728.524	1277.61	1047.99	0.195238	0.951887	conserved hypothetical protein
Synpcc7942_0148	12.425	9.983	9.254	8.735	9.463	9.394	-0.198482	0.341598	conserved hypothetical protein
Synpcc7942_0149	2.196	0.869	3.059	1.39	1.557	1.67	-0.407288	0.328402	methylated-DNA--protein-cysteine methyltransferase
Synpcc7942_0150	1.575	1.081	1.463	1.728	1.613	1.94	0.358286	0.847896	Dolichyl-phosphate beta-D-mannosyltransferase
Synpcc7942_0151	20.456	15.254	14.19	11.093	16.407	15.37	-0.219057	0.305462	response regulator receiver modulated diguanylate cyclase
Synpcc7942_0152	30.967	24.737	18.074	43.794	29.136	32.863	0.519964	0.484041	Phospho-N-acetylmuramoyl-pentapeptide- transferase
Synpcc7942_0153	366.065	316.81	232.307	401.536	336.741	356.951	0.2591	0.935338	conserved hypothetical protein
Synpcc7942_0154	11.566	8.79	4.834	7.53	9.135	7.756	-0.0447234	0.655967	hypothetical protein
Synpcc7942_0155	4.42	3.359	2.771	3.357	3.133	2.882	-0.170763	0.645307	hypothetical protein
Synpcc7942_0156	7.383	10.521	7.453	12.926	11.797	11.096	0.498291	0.576795	phosphoglucomutase
Synpcc7942_0157	72.203	77.752	61.468	62.464	118.261	104.415	0.431533	0.655967	conserved hypothetical protein
Synpcc7942_0158	52.356	29.86	34.93	115.148	63.885	77.67	1.13177	0.00697554	Rhodanese-like
Synpcc7942_0159	5.164	3.122	2.698	3.922	4.326	3.367	0.0805642	0.876727	Mov34/MPN/PAD-1
Synpcc7942_0160	18.981	6.011	9.803	13.423	12.527	8.962	0.00484258	0.723343	GTP-binding protein Era
Synpcc7942_0161	6.581	9.289	4.323	6.57	2.399	5.149	-0.516227	0.0942108	conserved hypothetical protein
Synpcc7942_0162	407.847	409.018	586.062	656.252	680.485	625.152	0.483803	0.605015	hypothetical protein
Synpcc7942_0163	164.188	203.708	168.436	263.073	211.925	212.15	0.357493	0.814833	conserved hypothetical protein
Synpcc7942_0164	347.164	249.438	273.85	347.16	380.851	368.694	0.333338	0.826421	Iojap-related protein
Synpcc7942_0165	34.647	29.237	21.296	52.324	33.806	40.131	0.567806	0.417464	hypothetical protein
Synpcc7942_0166	41.421	45.756	27.065	67.476	40.666	49.686	0.46625	0.587327	conserved hypothetical protein
Synpcc7942_0167	3.978	5.879	6.466	5.372	8.147	5.764	0.240383	1	hypothetical protein
Synpcc7942_0168	32.543	18.862	22.15	14.74	21.375	22.775	-0.320786	0.203813	conserved hypothetical protein
Synpcc7942_0169	75.734	46.671	52.119	42.278	39.122	39.049	-0.534992	0.0368442	glutamate-ammonia ligase, glutamine synthetase type III
Synpcc7942_0170	105.711	76.081	99.163	102.193	190.172	158.734	0.683099	0.266094	hypothetical protein
Synpcc7942_0171	9.946	6.935	7.628	10.396	10.867	9.995	0.350876	0.809863	cysteine synthase
Synpcc7942_0172	10.072	11.218	8.347	20.576	17.725	12.228	0.769652	0.248753	hypothetical protein
Synpcc7942_0173	0.469	0.223	0.368	0.178	0	0.153	-1.67022	0.124649	3'-Phosphoadenosine 5'-phosphosulfate (PAPS) 3'-phosphatase-like
Synpcc7942_0174	1.394	1.986	2.549	3.706	3.294	3.484	0.822012	0.260251	Protein of unknown function UPF0011
Synpcc7942_0175	5.273	5.92	5.009	1.456	6.796	3.751	-0.432683	0.296828	hypothetical protein
Synpcc7942_0176	55.626	45.124	73.784	67.911	123.152	91.084	0.692929	0.277598	conserved hypothetical protein
Synpcc7942_0177	28.989	16.229	17.985	30.669	21.833	24.47	0.284328	0.884793	ABC-type uncharacterized transport system permease component-like
Synpcc7942_0178	35.393	22.515	28.037	28.549	24.274	25.867	-0.127229	0.432465	ATPase
Synpcc7942_0179	2.596	3.836	7.836	3.944	3.68	5.266	-0.146498	0.499727	Secretion chaperone CsaA
Synpcc7942_0180	121.991	90.337	74.552	116.025	173.112	154.043	0.62744	0.305462	conserved hypothetical protein
Synpcc7942_0181	330.622	280.774	299.118	445.699	581.243	532.981	0.77672	0.151131	ATPase
Synpcc7942_0182	1.406	0.534	0.147	0.641	0.997	1.284	0.484934	0.727402	hypothetical protein
Synpcc7942_0183	16.232	20.644	15.047	15.511	17.074	15.363	-0.114896	0.473935	conserved hypothetical protein
Synpcc7942_0184	9.818	7.195	4.592	5.256	5.302	4.877	-0.48508	0.0935308	putative phosphate permease
Synpcc7942_0185	3.41	3.303	5.031	4.774	5.878	5.581	0.466904	0.66729	gamma-glutamyltransferase. Threonine peptidase. MEROPS family T03
Synpcc7942_0186	2.026	2.695	1.694	0	4.595	1.585	-0.0538168	0.818721	possible DNA polymerase
Synpcc7942_0187	1.956	3.159	3.27	2.823	1.664	3.061	-0.151659	0.457897	conserved hypothetical protein
Synpcc7942_0188	0.823	1.34	2.088	1.072	3.083	1.15	0.319348	0.944876	diguanylate cyclase/phosphodiesterase (GGDEF & EAL domains) with PAS/PAC sensor(s)
Synpcc7942_0189	41.422	25.317	29.823	28.725	44.818	41.609	0.254005	0.944014	GMP synthase (glutamine-hydrolyzing)
Synpcc7942_0190	1.543	0.345	0.759	0.827	0.772	0.473	-0.352881	0.456876	cobalamin biosynthesis protein CbiD
Synpcc7942_0191	39.901	20.937	27.858	50.22	27.591	38.82	0.394999	0.706363	Serine--glyoxylate transaminase
Synpcc7942_0192	203.358	201.328	162.391	276.734	289.515	289.744	0.594052	0.373905	conserved hypothetical protein YCF60
Synpcc7942_0193	3065.94	2499.24	3642.33	3285.66	4577.56	4176.12	0.386874	0.760058	conserved hypothetical protein
Synpcc7942_0194	7.813	7.592	7.232	5.474	9.661	7.211	-0.0186637	0.605566	DNA polymerase I
Synpcc7942_0195	6742.64	11061.4	11100.7	8339.28	13544.1	11868.5	0.223663	0.970556	conserved hypothetical protein
Synpcc7942_0196	1.24	1.636	0.864	2.093	1.856	2.156	0.706505	0.350227	Beta-carotene 15,15'-dioxygenase
Synpcc7942_0197	3.898	3.134	2.272	4.669	1.594	3.422	0.0578827	0.809385	folate/biopterin transporter
Synpcc7942_0198	15.277	26.934	17.077	18.566	17.427	18.253	-0.128217	0.394887	type 2 NADH dehydrogenase
Synpcc7942_0199	19.716	33.486	18.761	25.434	18.427	16.087	-0.263532	0.229561	conserved hypothetical protein
Synpcc7942_0200	11.599	19.87	13.312	21.953	22.374	19.588	0.513239	0.570941	conserved hypothetical protein
Synpcc7942_0201	10.034	15.201	13.744	19.364	15.187	15.737	0.367492	0.830134	conserved hypothetical protein
Synpcc7942_0202	16.174	14.631	14.549	20.19	16.35	15.222	0.190652	0.962192	Cbb3-type cytochrome oxidase subunit 1-like
Synpcc7942_0203	11.714	8.85	6.747	5.465	7.192	5.773	-0.56735	0.0448448	5-amino-6-(5-phosphoribosylamino)uracil reductase / diaminohydroxyphosphoribosylaminopyrimidine deaminase
Synpcc7942_0204	65.656	47.146	51.168	48.369	51.677	46.673	-0.160373	0.382734	conserved hypothetical protein
Synpcc7942_0205	15.964	31.285	15.737	20.59	20.212	20.817	-0.0316544	0.568145	Cytidyltransferase-related
Synpcc7942_0206	0.735	1.955	0.691	0.447	0.625	0.863	-0.804161	0.0516516	Nicotinic acid phosphoribosyltransferase-like
Synpcc7942_0207	17.316	9.076	14.351	7.257	11.852	11.68	-0.404103	0.23939	hypothetical protein
Synpcc7942_0208	2.321	1.82	1.347	0.671	2.246	1.393	-0.348377	0.228972	TPR repeat
Synpcc7942_0209	8.794	5.26	10.04	4.7	5.079	3.398	-0.870503	0.00537633	maf protein
Synpcc7942_0210	8.636	4.585	5.839	6.56	3.601	8.28	-0.0476236	0.66729	conserved hypothetical protein
Synpcc7942_0211	5.396	3.943	4.409	4.309	4.806	4.059	-0.0615146	0.573691	adenosylcobyric acid synthase (glutamine-hydrolysing)
Synpcc7942_0212	12.564	12.114	9.504	22.79	16.483	17.484	0.731511	0.218776	chorismate synthase
Synpcc7942_0213	17.205	10.127	9.771	12.784	18.559	14.144	0.293897	0.867056	hypothetical protein
Synpcc7942_0214	3.868	2.73	3.349	3.861	6.423	4.323	0.554188	0.518473	conserved hypothetical protein
Synpcc7942_0215	655.057	471.089	514.051	652.275	592.393	608.727	0.176301	0.950993	conserved hypothetical protein
Synpcc7942_0216	8.936	6.104	6.4	5.948	10.96	6.415	0.121432	0.882274	putative zinc-binding oxidoreductase
Synpcc7942_0217	67.668	63.008	50.606	40.465	50.541	51.224	-0.350003	0.148205	phosphatases-like
Synpcc7942_0218	13.979	7.506	6.351	14.773	19.818	15.851	0.857604	0.184807	conserved hypothetical protein
Synpcc7942_0219	24.175	12.994	16.287	9.181	21.646	19.08	-0.0991039	0.549138	conserved hypothetical protein
Synpcc7942_0220	10.493	7.924	6.748	18.802	6.675	9.473	0.473826	0.604691	probable cell division inhibitor MinD
Synpcc7942_0221	5.804	7.102	5.139	3.437	9.204	5.644	0.0190583	0.706363	glucokinase
Synpcc7942_0222	2.355	4.14	1.723	2.505	2.504	3.071	-0.024423	0.66884	conserved hypothetical protein
Synpcc7942_0223	85.214	66.321	73.726	62.649	78.543	74.511	-0.0625505	0.535585	hypothetical protein
Synpcc7942_0224	123.108	104.571	68.86	45.104	151.944	115.206	0.0744975	0.823441	hypothetical protein
Synpcc7942_0225	959.006	659.054	605.65	406.794	610.963	545.647	-0.508277	0.0478944	hypothetical protein
Synpcc7942_0226	85.089	66.426	68.037	73.061	68.183	80.082	0.0116101	0.671364	Sec-independent protein translocase TatA
Synpcc7942_0227	18.565	14.079	11.061	22.265	14.776	16.564	0.294551	0.884711	peptidyl-tRNA hydrolase
Synpcc7942_0228	3.521	0.372	1.226	1.189	2.773	2.551	0.347279	0.906289	conserved hypothetical protein
Synpcc7942_0229	612.1	550.891	518.908	1924.62	1421.65	1562.13	1.54516	3.50345e-05	hypothetical protein
Synpcc7942_0230	10.63	10.191	11.006	9.63	11.199	11.318	0.0144316	0.66884	hypothetical protein
Synpcc7942_0231	2.917	0.554	0.406	0	1.379	0.761	-0.856425	0.178506	putative acetyltransferase
Synpcc7942_0232	1.289	1.8	1.901	2.418	1.075	1.087	-0.123615	0.511869	3-phosphoshikimate 1-carboxyvinyltransferase
Synpcc7942_0233	56.566	69.451	41.325	96.855	83.932	89.391	0.691101	0.254515	conserved hypothetical protein
Synpcc7942_0234	4.422	2.54	3.223	3.905	3.644	1.877	-0.111694	0.547688	conserved hypothetical protein
Synpcc7942_0235	0.792	0.752	0.414	0.301	1.403	1.806	0.841114	0.496275	cyclic nucleotide-binding domain (cNMP-BD) protein
Synpcc7942_0236	179.066	122.871	184.938	91.919	232.953	176.298	0.0417484	0.704321	cyclic nucleotide-binding domain (cNMP-BD) protein
Synpcc7942_0237	1.764	1.843	1.106	2.947	1	1.38	0.176572	1	conserved hypothetical protein
Synpcc7942_0238	1.728	1.067	1.173	2.493	1.347	1.352	0.387621	0.830134	conserved hypothetical protein
Synpcc7942_0239	0.602	1.145	0.944	3.661	5.124	1.964	1.99678	0.00316692	cytochrome C6 soluble cytochrome f
Synpcc7942_0240	25.942	24.842	22.12	32.788	32.659	30.04	0.389292	0.749636	hypothetical protein
Synpcc7942_0241	17.615	10.14	16.223	14.854	17.354	15.184	0.107854	0.834256	23S rRNA (uracil-5-)-methyltransferase RumA
Synpcc7942_0242	23.825	44.132	21.531	21.8	22.692	20.512	-0.461148	0.0620618	K+-dependent Na+/Ca+ exchanger related-protein
Synpcc7942_0243	912.583	1555.43	1121.78	613.993	1000.24	861.765	-0.53589	0.0278012	possible high light inducible polypeptide HliC
Synpcc7942_0244	289.404	288.103	330.691	298.052	334.913	326.857	0.0797598	0.749937	Glycogen/starch/alpha-glucan phosphorylase
Synpcc7942_0245	481.5	337.503	470.985	471.039	547.544	525.321	0.259225	0.963322	glyceraldehyde-3-phosphate dehydrogenase
Synpcc7942_0246	9.927	9.251	8.101	8.043	11.661	10.479	0.14593	0.898916	extracellular solute-binding protein, family 3
Synpcc7942_0247	1.351	2.139	1.223	1.368	1.277	1.409	-0.21715	0.437467	ABC-type permease for basic amino acids and glutamine
Synpcc7942_0248	4.287	5.701	3.046	4.819	2.795	2.683	-0.339968	0.209825	Amino acid ABC transporter, permease protein, 3-TM region, His/Glu/Gln/Arg/opine
Synpcc7942_0249	2.858	2.468	1.086	2.171	2.026	2.541	0.0715134	0.882707	ATPase
Synpcc7942_0250	3.273	1.658	2.052	0.663	3.093	1.992	-0.280654	0.508136	conserved hypothetical protein
Synpcc7942_0251	0.927	0.629	2.768	3.018	1.502	1.9	0.56988	0.66729	Exonuclease
Synpcc7942_0252	64329.7	68915.1	68780.3	53039.5	52227.1	52347.7	-0.358137	0.116964	hypothetical protein
Synpcc7942_0253	17901	27600.2	20178.4	24787.2	14885.4	18184.8	-0.182943	0.303425	conserved hypothetical protein
Synpcc7942_0254	684.408	796.403	647.224	1317.41	566.7	805.467	0.337859	0.839352	DNA gyrase subunit A
Synpcc7942_0255	20.724	12.419	23.904	12.714	27.121	23.699	0.15537	0.888989	ATPase
Synpcc7942_0256	49.93	40.161	40.782	47.28	35.393	38.414	-0.112121	0.444635	Peptidase M20D, amidohydrolase
Synpcc7942_0257	0.272	1.552	1.138	0	1.544	1.598	0.0850279	0.85543	Protein of unknown function DUF92, transmembrane
Synpcc7942_0258	11.808	5.499	8.71	4.573	15.099	6.944	0.0328354	0.769197	conserved hypothetical protein
Synpcc7942_0259	25.45	36.121	22.108	52.171	38.254	42.384	0.666396	0.315209	conserved hypothetical protein
Synpcc7942_0260	1311.51	1738.93	1464.54	3146.9	1452.96	2013.69	0.550703	0.475371	ATPase
Synpcc7942_0261	8.339	6.467	8.002	3.878	8.203	6.657	-0.283532	0.287945	ribosomal-protein-alanine acetyltransferase
Synpcc7942_0262	72.976	76.143	61.875	58.154	50.847	54.5	-0.367897	0.120983	diaminopimelate decarboxylase
Synpcc7942_0263	25.832	24.541	25.486	20.547	26.877	22.553	-0.116435	0.433664	Protein of unknown function DUF147
Synpcc7942_0264	15.802	14.756	12.702	10.874	16.276	13.209	-0.100136	0.496352	Undecaprenyl pyrophosphate synthetase
Synpcc7942_0265	17.388	14.41	13.917	16.86	17.832	18.332	0.213965	1	conserved hypothetical protein
Synpcc7942_0266	13.358	8.866	8.031	4.17	11.674	5.488	-0.504095	0.0940539	Heat shock protein DnaJ-like
Synpcc7942_0267	3085.76	3553.21	3577.57	3356.55	4197.58	3946.6	0.170817	0.900088	methyltransferase GidB
Synpcc7942_0268	1.903	1.205	1.105	2.569	2.398	2.757	0.874034	0.315209	hypothetical protein
Synpcc7942_0269	4.978	3.079	3.629	2.814	9.355	5.737	0.615533	0.397155	conserved hypothetical protein
Synpcc7942_0270	5.302	4.55	5.451	5.846	3.152	4.461	-0.185205	0.372028	TPR repeat
Synpcc7942_0271	1.674	1.193	0.729	1.695	0.989	0.364	-0.238314	0.578496	uroporphyrinogen-III C-methyltransferase
Synpcc7942_0272	2.312	1.464	0.939	0.976	1.821	1.005	-0.310279	0.419271	uroporphyrinogen-III synthase
Synpcc7942_0273	0.486	0.308	1.185	1.477	4.136	1.479	1.83985	0.00316692	Dephospho-CoA kinase
Synpcc7942_0274	0.301	1.431	0.944	0	2.562	2.357	0.87755	0.519853	conserved hypothetical protein
Synpcc7942_0275	56.726	64.669	70.169	72.666	77.378	73.571	0.223187	0.989665	conserved hypothetical protein
Synpcc7942_0276	13.725	11.261	21.803	13.163	30.17	24.225	0.529929	0.538692	glycolate oxidase subunit GlcD
Synpcc7942_0277	1.401	1.379	1.726	1.749	1.845	2.023	0.317763	0.900948	DNA ligase, NAD-dependent
Synpcc7942_0278	21.939	12.466	22.067	10.279	18.022	14.438	-0.401958	0.126881	NADH:ubiquinone oxidoreductase 24 kD subunit-like
Synpcc7942_0279	12.851	9.066	12.764	13.82	13.258	14.352	0.25651	0.971563	NADH dehydrogenase (quinone)
Synpcc7942_0280	1.129	2.375	0.506	3.186	1.601	1.998	0.758305	0.315209	competence/damage-inducible protein cinA
Synpcc7942_0281	9.412	9.213	5.166	12.998	8.626	11.034	0.456971	0.608735	probable glycosyltransferase
Synpcc7942_0282	107.117	84.916	76.78	132.04	73.957	93.225	0.154612	0.909893	serine hydroxymethyltransferase
Synpcc7942_0283	3.962	3.378	3.185	2.315	2.449	2.252	-0.584894	0.0666973	Dihydrouridine synthase TIM-barrel protein nifR3
Synpcc7942_0284	28.088	24.172	14.848	24.597	17.802	25.423	0.0152679	0.723403	carbon dioxide concentrating mechanism protein CcmK
Synpcc7942_0285	13.137	11.345	8.735	19.503	13.968	15.573	0.562113	0.495636	carbon dioxide concentrating mechanism protein CcmK
Synpcc7942_0286	2.25	2.405	1.764	8.546	1.994	0.734	0.812289	0.382099	conserved hypothetical protein
Synpcc7942_0287	0.147	0	0	0.223	0.208	0.191	2.05889	0.419271	hypothetical protein
Synpcc7942_0288	2.254	2.284	1.806	2.739	1.811	2.155	0.0798078	0.826421	glucosamine-1-phosphate N-acetyltransferase / UDP-N-acetylglucosamine pyrophosphorylase
Synpcc7942_0289	55.734	47.871	48.644	86.029	53.439	62.108	0.404884	0.711515	protein translocase subunit secA
Synpcc7942_0290	7.544	6.825	3.566	6.412	4.074	5.27	-0.186843	0.401739	dihydroorotate oxidase A
Synpcc7942_0291	3520.6	3255.6	3824.45	1671.55	3241.51	2680.6	-0.481285	0.0470162	conserved hypothetical protein
Synpcc7942_0292	127.239	128.389	91.13	85.711	111.96	99.292	-0.223644	0.286103	Phosphopantothenoylcysteine decarboxylase / Phosphopantothenate-cysteine ligase
Synpcc7942_0293	3.614	3.72	5.036	5.033	6.832	5.106	0.456131	0.741765	conserved hypothetical protein
Synpcc7942_0294	29.628	38.499	18.934	118.846	31.937	54.281	1.23595	0.00283209	photosystem II manganese-stabilizing polypeptide
Synpcc7942_0295	5.673	8.982	6.377	13.71	7.433	11.32	0.626138	0.388516	sulfate adenylyltransferase
Synpcc7942_0296	9.876	11.644	6.245	9.541	7.827	10.105	-0.0152513	0.62938	conserved hypothetical protein
Synpcc7942_0297	43.847	65.933	37.361	115.283	50.453	69.682	0.678014	0.276009	FtsH peptidase homologue, chloroplast. Metallo peptidase. MEROPS family M41
Synpcc7942_0298	3.151	3.593	2.305	1.676	2.681	4.52	-0.0276769	0.73399	hypothetical protein
Synpcc7942_0299	1.906	2.199	1.565	3.309	1.544	2.13	0.300355	0.94907	rod shape-determining protein MreC
Synpcc7942_0300	13.28	11.962	12.951	20.174	14.783	15.778	0.409645	0.723507	rod shape-determining protein MreB
Synpcc7942_0301	108.014	92.461	114.043	180.325	172.672	168.728	0.730142	0.21858	single-strand binding protein
Synpcc7942_0302	11.062	8.488	8.076	5.063	5.831	6.103	-0.700649	0.0127944	Phospholipase D/Transphosphatidylase
Synpcc7942_0303	3.183	2.52	0.924	0.537	1.504	1.038	-1.10514	0.00391175	response regulator receiver domain protein (CheY-like)
Synpcc7942_0304	147.961	101.794	128.1	77.796	130.237	111.368	-0.242462	0.258241	conserved hypothetical protein
Synpcc7942_0305	426.551	284.292	296.529	310.228	549.578	472.071	0.402863	0.681493	hypothetical protein
Synpcc7942_0306	5.287	5.023	2.762	5.522	4.216	5.171	0.189663	1	hypothetical protein
Synpcc7942_0307	9.986	13.914	10.174	28.065	11.326	15.518	0.688323	0.28909	Na+/H+ antiporter
Synpcc7942_0308	25.437	19.656	17.127	54.698	18.412	31.185	0.745192	0.187773	CO2 hydration protein
Synpcc7942_0309	20.957	23.525	23.579	56.753	25.456	34.947	0.783504	0.166414	NAD(P)H dehydrogenase, subunit NdhF3 family
Synpcc7942_0310	0.54	2.258	1.129	0.328	0.919	2.254	-0.165527	0.538692	4-diphosphocytidyl-2-C-methyl-D-erythritol kinase
Synpcc7942_0311	5.956	4.273	4.827	5.17	5.17	4.28	-0.0423867	0.627892	dimethyladenosine transferase
Synpcc7942_0312	174.939	125.042	173.099	120.765	189.973	166.668	0.0131324	0.649928	Protein of unknown function UPF0102
Synpcc7942_0313	75.635	34.982	49.5	44.146	49.099	47.757	-0.183407	0.368907	conserved hypothetical protein
Synpcc7942_0314	4.862	3.387	1.863	5.17	5.974	5.072	0.681189	0.33795	succinate dehydrogenase subunit C
Synpcc7942_0315	73.744	77.768	62.156	67.623	86.117	73.869	0.0911855	0.799668	Adenylosuccinate lyase
Synpcc7942_0316	737.086	968.521	722.413	1169.01	1404.6	1376.56	0.702134	0.244197	conserved hypothetical protein
Synpcc7942_0317	22.69	19.866	22.548	20.614	18.607	17.405	-0.201272	0.333059	conserved hypothetical protein
Synpcc7942_0318	18.585	27.867	14.975	65.992	38.729	51.099	1.34289	0.00124253	conserved hypothetical protein
Synpcc7942_0319	7.356	6.633	7.165	9.091	8.661	8.779	0.326707	0.868716	hemolysin A
Synpcc7942_0320	2.76	3.301	2.029	0.776	1.304	0.8	-1.4891	9.44673e-05	UDP-galactose 4-epimerase
Synpcc7942_0321	969.566	849.855	838.452	2595.3	2289.65	2360.14	1.44673	0.000155736	nitrogen regulatory protein P-II
Synpcc7942_0322	19.662	18.325	17.666	15.048	21.328	20.783	0.0385192	0.710919	c-type cytochrome biogenesis protein
Synpcc7942_0323	44.394	46.137	41.891	44.348	34.521	38.945	-0.168628	0.351809	Cytochrome c biogenesis protein-like
Synpcc7942_0324	21.025	18.255	13.776	14.53	27.363	20.675	0.237897	0.971043	cell division protein FtsW
Synpcc7942_0325	59.563	97.955	26.151	90.483	44.705	45.035	-0.0273246	0.611788	Lc 7.8 apoprotein (core components of the phycobilisomes)
Synpcc7942_0326	120.596	162.072	111.305	270.333	205.222	226.571	0.833628	0.112517	allophycocyanin, beta subunit
Synpcc7942_0327	101.477	157.88	84.961	248.31	195.691	200.544	0.904534	0.065294	allophycocyanin alpha chain
Synpcc7942_0328	54.187	60.089	47.051	77.264	54.13	67.266	0.300308	0.888989	phycobilisome core-membrane linker polypeptide
Synpcc7942_0329	2.05	1.714	1.028	0.498	1.279	1.069	-0.751075	0.0546222	conserved hypothetical protein
Synpcc7942_0330	18.931	32.143	14.521	32.43	26.553	32.565	0.480924	0.596745	hypothetical protein
Synpcc7942_0331	25.202	45.046	20.497	44.008	48.989	50.989	0.666021	0.296644	ATP synthase F0, A subunit
Synpcc7942_0332	6.226	29.18	6.072	25.222	23.538	17.861	0.683591	0.359232	ATP synthase F0, C subunit
Synpcc7942_0333	29.754	26.03	17	20.487	30.348	26.797	0.0930264	0.839352	ATP synthase subunit B'
Synpcc7942_0334	20.778	20.679	14.267	19.54	23.846	20.901	0.206218	1	F0F1-type ATP synthase subunit b-like
Synpcc7942_0335	13.915	11.79	5.305	31.994	12.796	15.448	0.957873	0.0491116	ATP synthase F1, delta subunit
Synpcc7942_0336	17.556	29.203	10.051	51.296	21.265	27.717	0.819755	0.120348	ATP synthase F1, alpha subunit
Synpcc7942_0337	8.804	29.58	5.497	40.124	11.416	21.421	0.73349	0.230824	ATP synthase F1, gamma subunit
Synpcc7942_0338	42.384	19.218	25.499	25.365	37.783	38.521	0.223112	0.978454	Ferredoxin (2Fe-2S)
Synpcc7942_0339	3.404	2.515	2.075	1.293	1.34	1.973	-0.795005	0.025566	conserved hypothetical protein
Synpcc7942_0340	15.79	10	11.733	8.529	6.467	7.778	-0.720313	0.0153111	conserved hypothetical protein
Synpcc7942_0341	12.83	6.941	6.331	6.768	10.863	6.042	-0.140901	0.510631	hypothetical protein
Synpcc7942_0342	116.438	67.222	74.874	50.344	99.68	88.182	-0.118143	0.476827	hypothetical protein
Synpcc7942_0343	118.109	109.551	101.918	133.12	107.308	110.626	0.0910722	0.798691	photosystem II 11 kD protein
Synpcc7942_0344	13.595	10.778	10.22	24.218	18.857	19.896	0.864151	0.0939025	probable peptidase
Synpcc7942_0345	1.457	1.258	0.83	1.207	1.502	1.554	0.265878	0.98223	Biotin--acetyl-CoA-carboxylase ligase
Synpcc7942_0346	12.305	10.322	10.396	10.938	16.703	15.193	0.375255	0.767821	Protein of unknown function DUF152
Synpcc7942_0347	370.68	286.308	360.823	188.017	393.039	331.66	-0.157231	0.368356	conserved hypothetical protein
Synpcc7942_0348	27.743	21.375	27.496	32.442	27.978	27.972	0.2063	0.978694	RecA protein
Synpcc7942_0349	82.632	85.937	68.658	76.866	80.249	81.408	0.00786007	0.649489	conserved hypothetical protein
Synpcc7942_0350	2.556	1.766	2.428	0.529	0.659	1.06	-1.58496	0.000178164	ATPase
Synpcc7942_0351	1.351	1.454	1.411	2.052	2.681	3.053	0.884537	0.182341	putative ABC transport system substrate-binding protein
Synpcc7942_0352	18.108	9.876	12.439	25.725	17.352	26.455	0.782456	0.163274	Methionine sulfoxide reductase B
Synpcc7942_0353	1.484	1.813	1.44	2.416	2.555	2.765	0.70726	0.370052	Na+-dependent transporter-like
Synpcc7942_0354	11.659	6.908	6.222	12.569	13.152	13.732	0.67037	0.26034	Beta-glucosidase-related glycosidases-like
Synpcc7942_0355	126.277	101.221	115.973	122.892	102.799	101.952	-0.068063	0.51368	ribosome-binding factor A
Synpcc7942_0356	413.42	349.644	468.035	350.213	364.146	368.673	-0.18487	0.312865	conserved hypothetical protein YCF33
Synpcc7942_0357	2.255	2.211	1.824	4.088	1.65	2.181	0.332117	0.874352	Inorganic carbon transporter
Synpcc7942_0358	1.272	0.302	1.163	1.208	0.902	1.244	0.292997	0.971563	conserved hypothetical protein
Synpcc7942_0359	11.662	7.632	10.651	15.223	8.45	11.941	0.250106	0.978454	conserved hypothetical protein
Synpcc7942_0360	13.392	10.535	11.944	6.868	16.447	14.572	0.0788785	0.797839	conserved hypothetical protein
Synpcc7942_0361	1123.63	1337.2	901.291	1457.26	1290.12	1391.05	0.299711	0.884711	conserved hypothetical protein
Synpcc7942_0362	5.276	5.335	1.778	3.102	0.965	2.441	-0.928458	0.013135	conserved hypothetical protein
Synpcc7942_0363	0.358	1.702	1.123	1.089	1.016	0.934	-0.0667261	0.802663	conserved hypothetical protein
Synpcc7942_0364	13.873	7.381	7.732	11.24	13.637	13.025	0.386883	0.723343	hypothetical protein
Synpcc7942_0365	13.29	9.084	6.436	15.758	10.34	12.892	0.436495	0.637397	response regulator receiver domain protein (CheY-like)
Synpcc7942_0366	8.789	4.664	6.009	4.972	10.605	9.754	0.380193	0.726691	putative sulfate transporter
Synpcc7942_0367	1.216	1.575	2.078	0.671	3.447	3.314	0.609819	0.530796	Na+-dependent transporter-like
Synpcc7942_0368	1.358	1.004	1.025	1.261	2.354	1.87	0.694995	0.384977	Exodeoxyribonuclease VII large subunit
Synpcc7942_0369	11.509	8.067	12.173	15.351	17.709	18.028	0.686222	0.278246	putative flavin-containing monoamine oxidase
Synpcc7942_0370	73.627	53.594	64.998	78.092	85.413	85.501	0.373424	0.760058	O-acetylhomoserine/O-acetylserine sulfhydrylase
Synpcc7942_0371	8.736	4.203	4.505	7.928	8.685	7.101	0.442943	0.621623	homoserine O-succinyltransferase
Synpcc7942_0372	7.266	3.512	5.461	5.422	4.337	5.153	-0.122965	0.522035	conserved hypothetical protein
Synpcc7942_0373	29.117	12.587	13.513	69.783	63.887	63.626	1.83712	1.04061e-07	conserved hypothetical protein
Synpcc7942_0374	142.592	66.031	105.572	176.884	287.484	261.158	1.20736	0.00320773	hypothetical protein
Synpcc7942_0375	1.298	1.644	1.432	2.081	1.533	1.693	0.278769	0.965392	processing protease
Synpcc7942_0376	8.76	15.564	6.638	15.237	6.162	9.156	-0.0190883	0.599619	putative zinc protease protein
Synpcc7942_0377	418.971	366.267	260.915	309.313	364.243	327.961	-0.0629068	0.546756	conserved hypothetical protein
Synpcc7942_0378	39.173	36.239	30.465	20.487	41.333	34.669	-0.133949	0.420827	Protein of unknown function DUF140
Synpcc7942_0379	14.359	20.714	13.893	25.044	16.964	20.458	0.351272	0.837925	conserved hypothetical protein
Synpcc7942_0380	9.78	8.92	6.132	8.32	10.677	8.29	0.135998	0.898916	conserved hypothetical protein
Synpcc7942_0381	38.25	43.729	26.081	21.667	27.113	27.052	-0.510937	0.0609734	conserved hypothetical protein
Synpcc7942_0382	179.357	201.273	232.571	239.352	378.43	334.616	0.635202	0.350227	conserved hypothetical protein
Synpcc7942_0383	28.091	21.039	30.129	22.578	36.453	34.498	0.238831	0.999056	hypothetical protein
Synpcc7942_0384	0.574	0.682	1.651	0	1.425	0.375	-0.69062	0.22173	hypothetical protein
Synpcc7942_0385	43.399	30.993	28.964	41.657	26.971	31.107	-0.0514488	0.566742	geranylgeranyl reductase
Synpcc7942_0386	46.636	33.71	41.921	25.412	53.694	45.799	0.0307954	0.6963	conserved hypothetical protein
Synpcc7942_0387	27.792	21.811	19.361	26.617	31.407	26.787	0.298396	0.87944	Protein of unknown function UPF0079
Synpcc7942_0388	1.82	1.556	2.187	2.765	4.516	2.967	0.881052	0.174409	probable glycosyltransferase
Synpcc7942_0389	4.052	5.389	11.432	8.002	13.786	9.511	0.58441	0.586089	hypothetical protein
Synpcc7942_0390	14.182	9.262	8.336	7.675	10.555	8.206	-0.265588	0.28051	Chromate transporter
Synpcc7942_0391	124.518	81.542	117.223	74.761	88.173	81.102	-0.405699	0.0903595	conserved hypothetical protein
Synpcc7942_0392	1.039	1.563	1.81	1.053	0.737	0.452	-0.975698	0.0143803	probable membrane-bound lytic transglycosylase A
Synpcc7942_0393	0.15	0	0	0	0.638	0	2.06679	0.543913	conserved hypothetical protein
Synpcc7942_0394	13.19	13.65	14.891	6.083	15.194	13.054	-0.281585	0.226969	phosphatidate cytidylyltransferase
Synpcc7942_0395	51.553	29.23	33.478	70.181	48.767	54.561	0.602665	0.349932	hypothetical protein
Synpcc7942_0396	52.974	48.816	36.949	70.717	33.138	40.756	0.0598026	0.749937	phosphoribosylaminoimidazolecarboxamide formyltransferase / IMP cyclohydrolase
Synpcc7942_0397	3.961	6.063	3.296	5.126	3.744	3.73	-0.0801518	0.534457	putative neutral invertase
Synpcc7942_0398	11.568	31.278	14.179	70.291	17.03	28.428	1.02129	0.0394466	hypothetical protein
Synpcc7942_0399	11.39	7.858	6.518	27.603	9.612	16.268	1.05352	0.0234577	conserved hypothetical protein
Synpcc7942_0400	44.704	47.295	42.643	79.229	47.052	51.007	0.396959	0.741641	anthranilate synthase, component II
Synpcc7942_0401	100.216	63.671	86.717	55.535	106.334	93.697	0.0282861	0.697622	diacylglycerol kinase
Synpcc7942_0402	15.17	5.358	7.519	20.977	17.095	19.275	1.03179	0.0263604	Protein of unknown function UPF0054
Synpcc7942_0403	102.674	57.124	66.388	147.358	153.604	144.244	0.976954	0.0343699	conserved hypothetical protein
Synpcc7942_0404	30.242	22.687	30.318	26.446	46.512	40.163	0.442383	0.649489	bacterial peptide chain release factor 2 (bRF-2)
Synpcc7942_0405	9.505	4.175	5.981	5.59	7.825	7.33	0.0774155	0.835095	DNA polymerase III, delta subunit
Synpcc7942_0406	220.978	240.337	178.621	410.551	472.803	453.433	1.06277	0.015539	conserved hypothetical protein
Synpcc7942_0407	33.616	35.528	49.176	33.831	104.845	83.286	0.907602	0.0858992	photosystem I reaction center subunit X
Synpcc7942_0408	2.498	3.56	2.121	8.301	3.32	4.683	0.994966	0.0992661	phosphoribosylanthranilate isomerase
Synpcc7942_0409	10.748	4.765	8.236	7.62	24.888	18.687	1.10804	0.0294889	hypothetical protein
Synpcc7942_0410	13.091	4.264	8.598	13.636	28.103	25.849	1.38076	0.00219755	conserved hypothetical protein
Synpcc7942_0411	6.884	5.086	2.797	7.746	4.879	5.486	0.294435	0.884079	tryptophan synthase, alpha chain
Synpcc7942_0412	4.332	6.761	3.556	10.811	7.457	8.877	0.889748	0.187773	hypothetical protein
Synpcc7942_0413	17.385	14.19	13.561	17.855	10.067	12.772	-0.149452	0.442286	hypothetical protein
Synpcc7942_0414	4.091	4.796	2.82	4.496	5.677	5.903	0.457437	0.649489	conserved hypothetical protein
Synpcc7942_0415	735.944	899.218	936.144	1042.82	922.127	956.816	0.184336	0.913531	conserved hypothetical protein
Synpcc7942_0416	812.337	679.025	1350.08	2149.78	2386.99	2298.54	1.26638	0.00243106	conserved hypothetical protein
Synpcc7942_0417	246.302	226.278	327.297	616.653	638.219	630.535	1.23702	0.0030389	ATPase
Synpcc7942_0418	3884.43	4665.85	5900.74	7105.2	7320.78	7251.08	0.584997	0.432903	conserved hypothetical protein
Synpcc7942_0419	11.345	11.785	4.321	5.315	4.961	5.254	-0.82168	0.00596368	biotin synthase
Synpcc7942_0420	22.234	16.725	18.328	18.622	18.58	17.345	-0.0707041	0.522429	conserved hypothetical protein
Synpcc7942_0421	108.249	53.972	104.021	96.801	95.78	84.094	0.0554535	0.73331	hypothetical protein
Synpcc7942_0422	135.607	77.824	132.459	73.825	109.93	98.434	-0.293649	0.191857	conserved hypothetical protein
Synpcc7942_0423	1035.06	662.194	779.506	566.627	910.85	798.89	-0.12172	0.439184	conserved hypothetical protein
Synpcc7942_0424	930.278	842.31	946.265	886.284	638.244	733.238	-0.268102	0.20805	photosystem q(b) protein
Synpcc7942_0425	1439.77	1235.64	1752.56	3197.89	1916.7	2355.46	0.754472	0.193563	conserved hypothetical protein
Synpcc7942_0426	5.179	5.975	3.286	9.273	3.409	6.995	0.44636	0.701806	condensin subunit ScpB
Synpcc7942_0427	6.494	6.741	4.901	7.673	6.991	7.371	0.280898	0.927629	ATPase
Synpcc7942_0428	17.363	11.076	14.147	15.807	13.152	14.14	0.017274	0.680276	2-isopropylmalate synthase
Synpcc7942_0429	17.396	18.323	14.819	46.247	31.364	32.547	1.12409	0.0128449	conserved hypothetical protein
Synpcc7942_0430	110.389	103.806	95.696	155.276	113.019	126.878	0.350721	0.809863	1-Deoxy-D-xylulose-5-phosphate synthase
Synpcc7942_0431	10.702	12.154	7.063	21.391	12.662	16.158	0.746883	0.197765	conserved hypothetical protein
Synpcc7942_0432	7.45	10.131	7.021	7.989	7.662	5.524	-0.216385	0.33702	D-alanyl-D-alanine dipeptidase-like
Synpcc7942_0433	5.067	2.166	3.442	3.207	4.43	5.507	0.300092	0.876528	conserved hypothetical protein
Synpcc7942_0434	7.395	6.64	4.234	15.081	9.047	10.303	0.914199	0.0738047	conserved hypothetical protein
Synpcc7942_0435	5.132	5.004	1.976	5.54	4.021	5.812	0.343886	0.823587	conserved hypothetical protein
Synpcc7942_0436	0.334	0.634	0	5.576	1.892	2.611	3.37617	1.41842e-05	hypothetical protein
Synpcc7942_0437	5.042	5.304	6.398	9.575	13.276	9.158	0.93471	0.103013	putative glutathione peroxidase
Synpcc7942_0438	1.41	2.105	2.736	6.119	3.426	3.677	1.08042	0.110193	hypothetical protein
Synpcc7942_0439	2.812	5.623	3.711	4.046	6.294	5.21	0.356355	0.85543	magnesium protoporphyrin O-methyltransferase
Synpcc7942_0440	17.47	12.727	11.067	3.988	11.55	8.263	-0.793785	0.00513128	N-acetylglucosamine 6-phosphate deacetylase
Synpcc7942_0441	0.458	0.145	0.319	0.464	0.649	0.796	1.04756	0.490359	phosphoribosylaminoimidazole carboxylase, catalytic subunit
Synpcc7942_0442	59.528	93.368	32.994	84.929	52.613	63.098	0.110158	0.837975	ammonium transporter
Synpcc7942_0443	963.688	927.783	932.335	2783.19	1242.56	1771.24	1.03766	0.0209452	conserved hypothetical protein
Synpcc7942_0444	580.548	509.553	500.405	1725.98	909.603	1183.93	1.2639	0.00187321	conserved hypothetical protein
Synpcc7942_0445	3.384	1.562	1.819	2.791	1.234	2.774	0.00722944	0.780045	ABC-type dipeptide/oligopeptide/nickel transport systems permease components-like
Synpcc7942_0446	155.688	67.871	75.708	119.791	64.974	90.523	-0.12049	0.488746	SSU ribosomal protein S14P
Synpcc7942_0447	28.982	30.499	18.481	50.576	21.703	31.591	0.413922	0.689	DNA-(apurinic or apyrimidinic site) lyase / endonuclease III
Synpcc7942_0448	597.164	566.253	591.743	785.203	535.273	606.889	0.135027	0.853829	YUP8H12.25 {{Arabidopsis thaliana}}-type protein. Metallo peptidase. MEROPS family M50B
Synpcc7942_0449	12.648	13.254	7.289	34.586	14.128	24.091	1.13317	0.00885814	seryl-tRNA synthetase
Synpcc7942_0450	1153.06	873.033	859.198	1120.48	1389.91	1308.21	0.404323	0.689	putative NifU-like protein
Synpcc7942_0451	10.697	9.7	11.516	5.663	8.731	8.031	-0.508979	0.0703703	esterase
Synpcc7942_0452	604.559	381.75	469.902	854.743	575.713	655.755	0.518665	0.491484	conserved hypothetical protein
Synpcc7942_0453	48.827	35.608	30.56	27.704	31.692	30.246	-0.359314	0.148431	GAF sensor signal transduction histidine kinase
Synpcc7942_0454	1.216	0.257	0.141	0.41	0	0	-1.96911	0.0395604	cobalamin-5'-phosphate synthase
Synpcc7942_0455	2.564	4.451	1.386	2.82	2.632	1.96	-0.180629	0.44093	queuine tRNA-ribosyltransferase
Synpcc7942_0456	410.648	295.931	237.358	182.09	339.866	282.699	-0.230319	0.302467	photosystem II PsbK protein
Synpcc7942_0457	4.957	3.139	2.417	2.51	6.09	5.602	0.433813	0.706363	conserved hypothetical protein
Synpcc7942_0458	11.345	8.576	7.011	12.417	10.031	11.454	0.332016	0.830134	Carboxylesterase
Synpcc7942_0459	16.006	14.245	11.919	30.883	18.779	20.512	0.734679	0.20805	glutathione-dependent formaldehyde dehydrogenase
Synpcc7942_0460	3.877	2.456	4.952	1.636	6.108	3.652	0.0141174	0.761222	putative acetyltransferase
Synpcc7942_0461	2.331	2.436	3.167	7.083	5.288	5.472	1.16894	0.0524334	conserved hypothetical protein
Synpcc7942_0462	5.731	4.454	5.807	8.442	8.124	7.02	0.560493	0.530334	conserved hypothetical protein
Synpcc7942_0463	6.434	7.492	7.807	4.414	9.121	6.766	-0.0983225	0.526778	protein tyrosine phosphatase
Synpcc7942_0464	19.854	22.536	23.979	29.378	28.513	35.641	0.494932	0.592126	conserved hypothetical protein
Synpcc7942_0465	8.439	11.224	11.022	9.828	8.175	12.655	-0.00126987	0.622348	conserved hypothetical protein
Synpcc7942_0466	14.703	17.418	13.989	58.53	28.051	40.418	1.46161	0.000168094	Cellulose synthase (UDP-forming)
Synpcc7942_0467	25.833	19.54	10.874	30.502	17.878	23.788	0.359566	0.749949	Peptidase, metallopeptidases
Synpcc7942_0468	212.723	172.586	100.026	123.445	158.027	135.922	-0.21757	0.327734	preprotein translocase, SecG subunit
Synpcc7942_0469	70.945	68.127	72.665	69.748	66.178	65.2	-0.0741727	0.488746	phosphoglycerate mutase
Synpcc7942_0470	7.075	4.723	7.792	5.519	9.217	9.974	0.334932	0.859737	conserved hypothetical protein
Synpcc7942_0471	3.44	3.268	2.696	4.293	5.226	4.647	0.590931	0.476827	ABC-type sugar transport system permease component-like
Synpcc7942_0472	4.084	6.467	12.803	16.546	19.944	12.427	1.06657	0.0780541	Exodeoxyribonuclease VII small subunit
Synpcc7942_0473	52.76	39.169	36.722	65.577	60.675	65.432	0.575256	0.393413	NADH:flavin oxidoreductases Old Yellow Enzyme family-like
Synpcc7942_0474	57.713	56.234	53.347	60.697	95.456	78.152	0.485995	0.591251	hypothetical protein
Synpcc7942_0475	94.662	66.69	71.13	84.02	107.06	94.313	0.295827	0.884711	cytochrome b6-f complex subunit VIII
Synpcc7942_0476	27.576	20.062	22.585	13.209	20.428	16.522	-0.48541	0.0775807	conserved hypothetical protein
Synpcc7942_0477	1311.06	961.629	1101.09	870.707	1363.62	1198.78	0.0251489	0.683432	conserved hypothetical protein YCF19
Synpcc7942_0478	11.512	10.778	8.368	21.29	10.407	13.489	0.559567	0.475371	thylakoidal processing peptidase. Serine peptidase. MEROPS family S26A
Synpcc7942_0479	15.808	14.591	13.873	25.553	14.755	19.807	0.441305	0.649928	GTP-binding protein LepA
Synpcc7942_0480	15.31	19.692	17.167	14.939	19.284	17.968	0.00060823	0.612763	GAF sensor signal transduction histidine kinase
Synpcc7942_0481	155.265	88.051	131.457	136.35	354.241	276.676	1.03371	0.0193902	protease
Synpcc7942_0482	35.132	28.224	33.033	31.373	28.706	31.971	-0.0664487	0.514505	Peptidoglycan glycosyltransferase
Synpcc7942_0483	38.635	31.024	37.487	35.634	35.863	39.285	0.0481442	0.724756	conserved hypothetical protein
Synpcc7942_0484	1.557	2.756	1.627	2.58	1.304	1.845	-0.0521528	0.60798	conserved hypothetical protein
Synpcc7942_0485	4.197	5.51	5.103	2.087	3.57	4.08	-0.60487	0.0325585	phosphoglycerate mutase
Synpcc7942_0486	2.23	2.511	1.295	1.757	1.288	1.077	-0.549916	0.112517	dihydroorotase
Synpcc7942_0487	44.97	28.677	35.726	50.067	113.317	87.36	1.19694	0.00391175	thylakoidal processing peptidase. Serine peptidase. MEROPS family S26A
Synpcc7942_0488	21.897	19.999	23.442	28.245	22.656	25.247	0.220874	0.994434	dihydroorotase, multifunctional complex type
Synpcc7942_0489	2.516	2.531	3.711	6.856	3.776	5.017	0.83718	0.177347	aldehyde dehydrogenase
Synpcc7942_0490	57.342	32.572	44.899	17.058	33.041	26.161	-0.821937	0.00214144	diguanylate cyclase with PAS/PAC sensor
Synpcc7942_0491	1146.86	955.978	1083.18	400.149	767.845	652.234	-0.807635	0.00210628	hypothetical protein
Synpcc7942_0492	1.723	1.33	0.563	2.127	1.222	1.264	0.351052	0.876528	FMN adenylyltransferase / riboflavin kinase
Synpcc7942_0493	2.957	1.764	4.311	1.462	3.899	3.317	-0.0576634	0.571312	conserved hypothetical protein
Synpcc7942_0494	97.204	91.523	132.917	118.746	155.39	132.772	0.339235	0.85543	conserved hypothetical protein
Synpcc7942_0495	449.88	351.525	498.307	472.564	477.134	483.251	0.140795	0.855932	hypothetical protein
Synpcc7942_0496	103.439	99.675	86.902	142.525	100.911	125.044	0.345451	0.818721	hypothetical protein
Synpcc7942_0497	361.125	368.285	361.075	460.084	406.467	441.571	0.262527	0.965392	conserved hypothetical protein
Synpcc7942_0498	53.287	30.521	56.361	40.722	60.46	54.922	0.155337	0.889301	mannose-1-phosphate guanyltransferase
Synpcc7942_0499	22.144	12.369	16.283	11.68	16.859	14.972	-0.22332	0.315209	hydroxyneurosporene-O-methyltransferase
Synpcc7942_0500	19.037	20.826	12.357	29.796	13.494	17.302	0.214513	1	hypothetical protein
Synpcc7942_0501	51.603	37.103	40.646	38.838	35.133	34.156	-0.258569	0.251064	Nucleoside-diphosphate-sugar epimerases-like
Synpcc7942_0502	0.72	1.026	0.376	1.368	1.532	0.939	0.854395	0.443808	conserved hypothetical protein
Synpcc7942_0503	14.54	8.162	3.453	24.095	25.297	21.976	1.44809	0.000601535	hypothetical protein
Synpcc7942_0504	20.933	14.215	18.876	20.729	36.162	29.926	0.684347	0.261169	glutamyl-tRNA reductase
Synpcc7942_0505	6.591	14.205	5.037	16.737	6.833	9.621	0.36154	0.825578	D-fructose 1,6-bisphosphatase / sedoheptulose 1,7-bisphosphatase
Synpcc7942_0506	11.792	20.114	11.202	10.178	11.018	10.135	-0.460327	0.0775019	uridylate kinase
Synpcc7942_0507	33.85	45.763	28.18	33.057	38.497	34.682	-0.0209902	0.600318	ribosome recycling factor
Synpcc7942_0508	1.174	1.801	0.943	1.783	1.408	1.53	0.268787	0.992862	geranylgeranyl reductase
Synpcc7942_0509	4.524	3.274	5.177	2.291	4.276	3.371	-0.384605	0.255557	conserved hypothetical protein
Synpcc7942_0510	5.176	3.278	4.917	5.48	3.113	2.454	-0.275385	0.335836	2-hydroxy-3-keto-5-methylthiopentenyl-1- phosphate phosphatase
Synpcc7942_0511	58.153	36.897	42.329	72.006	37.892	50.237	0.221123	1	ABC-type transport system involved in cytochrome c biogenesis permease component-like
Synpcc7942_0512	8.272	7.613	9.184	8.247	10.994	8.539	0.148125	0.884711	conserved hypothetical protein YCF84
Synpcc7942_0513	11.39	27.568	9.068	37.079	19.416	21.219	0.694324	0.28051	ATPase
Synpcc7942_0514	224.491	327.703	227.515	552.617	260.427	344.045	0.56949	0.44093	conserved hypothetical protein
Synpcc7942_0515	18.345	29.353	12.612	69.306	32.853	45.957	1.29622	0.00220426	conserved hypothetical protein
Synpcc7942_0516	96.242	106.682	97.582	295.104	115.106	169.379	0.947629	0.047837	C-terminal processing peptidase-2. Serine peptidase. MEROPS family S41A
Synpcc7942_0517	17.72	18.001	15.353	18.123	12.685	15.786	-0.132437	0.4044	exonuclease RecJ
Synpcc7942_0518	3.947	3.5	4.216	3.198	3.98	4.69	0.0251315	0.726691	conserved hypothetical protein
Synpcc7942_0519	9.837	3.551	3.906	4.782	4.742	3.335	-0.427407	0.214845	hypothetical protein
Synpcc7942_0520	0.795	0.907	0.332	0.242	0.676	0.207	-0.852679	0.276841	hypothetical protein
Synpcc7942_0521	0.521	0.66	0	0.791	0.492	1.585	1.27788	0.218776	conserved hypothetical protein
Synpcc7942_0522	792.154	604.187	805.948	858.131	1093.46	1032.62	0.438345	0.651057	hypothetical protein
Synpcc7942_0523	17.28	14.426	11.764	27.046	18.93	19.802	0.597551	0.408394	hypothetical protein
Synpcc7942_0524	13.764	7.608	11.245	11.025	21.997	15.012	0.558389	0.480643	conserved hypothetical protein
Synpcc7942_0525	11.53	8.149	10.795	6.025	13.992	11.547	0.0506963	0.744849	3-dehydroquinate synthase
Synpcc7942_0526	1.042	0.55	0.242	1.407	0.164	0.906	0.432988	0.834149	ABC-type sugar transport systems permease components-like
Synpcc7942_0527	110.647	118.212	100.959	268.901	201.658	227.959	1.08262	0.0136218	conserved hypothetical protein
Synpcc7942_0528	370.783	417.312	395.31	836.049	454.159	615.844	0.687642	0.266145	Lipopolysaccharide biosynthesis proteins LPS
Synpcc7942_0529	87.642	75.986	74.686	106.21	64.739	76.93	0.0567716	0.73331	6-phosphogluconolactonase
Synpcc7942_0530	9.74	5.592	3.579	14.796	5.007	6.699	0.48681	0.547688	4Fe-4S cluster binding
Synpcc7942_0531	48.808	53.554	40.999	183.48	83.102	116.505	1.418	0.000270722	TPR repeat
Synpcc7942_0532	2.596	1.644	2.411	3.505	7.361	4.89	1.24388	0.0434753	conserved hypothetical protein
Synpcc7942_0533	3.016	4.912	2.251	3.272	8.551	9.551	1.07004	0.136136	conserved hypothetical protein
Synpcc7942_0534	4.241	3.928	4.875	8.698	6.915	6.291	0.747674	0.228666	glutamine--fructose-6-phosphate transaminase
Synpcc7942_0535	823.498	913.254	690.915	1277.48	1357.55	1330.94	0.708103	0.227841	photosystem I iron-sulfurcenter
Synpcc7942_0536	55.886	48.302	46.542	27.448	29.19	23.013	-0.920177	0.00132544	acyl carrier protein
Synpcc7942_0537	12.784	13.847	12.082	13.359	7.503	10.512	-0.303222	0.194529	3-oxoacyl-[acyl-carrier-protein] synthase II
Synpcc7942_0538	18.01	33.495	16.108	28.287	15.219	19.04	-0.112378	0.420741	transketolase
Synpcc7942_0539	0	0.647	0.569	0	0	0	-8.66652	0.000893866	conserved hypothetical protein
Synpcc7942_0540	21.659	20.157	29.33	41.968	33.839	40.348	0.707173	0.277598	conserved hypothetical protein
Synpcc7942_0541	50.391	39.473	60.969	47.004	61.412	55.911	0.123615	0.839352	conserved hypothetical protein
Synpcc7942_0542	3.426	1.628	2.148	4.338	2.267	2.979	0.412081	0.750883	lipoic acid synthetase
Synpcc7942_0543	5.793	5.848	8.324	7.976	9.24	11.096	0.503877	0.612635	conserved hypothetical protein
Synpcc7942_0544	0.681	0.647	1.067	0.517	0.965	0.444	-0.313979	0.750984	conserved hypothetical protein
Synpcc7942_0545	8.988	5.879	4.619	3.805	7.938	6.725	-0.0773981	0.603651	hypothetical protein
Synpcc7942_0546	4.468	2.935	3.278	3.394	3.707	4.277	0.0911754	0.837109	Na+/H+ antiporter
Synpcc7942_0547	1.401	1.712	1.046	0.912	0.568	1.044	-0.719851	0.22173	conserved hypothetical protein
Synpcc7942_0548	32.892	26.402	42.274	20.976	34.662	29.015	-0.262804	0.216968	conserved hypothetical protein
Synpcc7942_0549	225.52	230.67	175.024	184.427	192.63	193.082	-0.146815	0.384476	conserved hypothetical protein
Synpcc7942_0550	48.395	56.838	28.341	52.513	27.519	36.754	-0.193767	0.347718	hypothetical protein
Synpcc7942_0551	179.511	226.863	178.972	113.417	118.297	121.695	-0.727946	0.00492851	conserved hypothetical protein
Synpcc7942_0552	1.186	5.981	2.193	0.97	0.776	2.261	-1.22337	0.000339985	UDP-N-Acetylglucosamine 2-epimerase
Synpcc7942_0553	78.033	54.99	50.311	136.886	110.2	118.682	0.996443	0.0252094	Secretion protein HlyD
Synpcc7942_0554	3.647	3.642	3.322	4.119	7.158	5.487	0.659656	0.359232	conserved hypothetical protein
Synpcc7942_0555	0.567	0	0	0.215	0.201	0.37	0.469063	0.908384	zinc metalloprotease
Synpcc7942_0556	78.082	56.925	58.578	61.915	101.574	87.46	0.374422	0.744849	two component transcriptional regulator, winged helix family
Synpcc7942_0557	13.295	10.61	12.781	11.31	12.063	11.096	-0.0899226	0.585887	hypothetical protein
Synpcc7942_0558	13.448	8.833	11.103	9.584	17.183	11.908	0.212227	1	conserved hypothetical protein
Synpcc7942_0559	22.957	17.903	16.708	29.322	26.069	25.319	0.487459	0.555333	33 kDa chaperonin
Synpcc7942_0560	3.766	3.577	4.54	3.52	4.107	6.044	0.202172	0.987203	ATPase
Synpcc7942_0561	15.685	12.564	12.319	34.418	24.417	25.667	1.05859	0.0198108	hypothetical protein
Synpcc7942_0562	27.542	20.209	15.209	67.012	47.3	56.646	1.44109	0.000238219	conserved hypothetical protein
Synpcc7942_0563	3.317	2.327	2.719	4.108	5.209	3.726	0.640998	0.35824	Excinuclease ABC subunit B
Synpcc7942_0564	18.162	14.673	20.472	15.207	19.058	16.597	-0.0677329	0.519285	ATPase
Synpcc7942_0565	51.285	38.041	41.037	33.456	37.772	32.534	-0.329248	0.170751	FHA domain containing protein
Synpcc7942_0566	11.075	6.801	7.621	9.643	13.403	12.152	0.465119	0.601528	HAD-superfamily hydrolase subfamily IIB
Synpcc7942_0567	4.538	3.952	4.663	3.332	6.434	4.537	0.120899	0.860376	conserved hypothetical protein
Synpcc7942_0568	14.963	11.785	8.83	9.422	10.662	10.11	-0.236702	0.304794	cytosine deaminase
Synpcc7942_0569	12.109	14.405	10.487	22.041	21.188	18.208	0.731497	0.227776	DNA-directed RNA polymerase sigma subunit (sigma70/sigma32)-like
Synpcc7942_0570	37.454	34.283	31.119	32.662	34.789	33.188	-0.0314355	0.584782	DNA polymerase III, alpha subunit / Intein
Synpcc7942_0571	31.583	19.909	25.315	34.545	35.61	39.15	0.509033	0.514515	sugar (Glycoside-Pentoside-Hexuronide) transporter
Synpcc7942_0572	105.117	63.129	66.291	83.361	151.651	122.581	0.608497	0.335836	conserved hypothetical protein
Synpcc7942_0573	1790.54	1041.25	2289.21	869.162	3379.51	2599.48	0.419289	0.704321	hypothetical protein
Synpcc7942_0574	7.741	10.039	8.602	6.72	8.884	7.851	-0.169638	0.373905	conserved hypothetical protein
Synpcc7942_0575	50.691	74.473	45.97	93.508	61.086	69.879	0.39141	0.749636	conserved hypothetical protein
Synpcc7942_0576	9.843	5.859	9.914	4.684	4.876	5.722	-0.745098	0.0110092	thiamine biosynthesis protein ThiG
Synpcc7942_0577	72.848	65.236	64.89	117.923	105.817	110.568	0.719875	0.23985	conserved hypothetical protein
Synpcc7942_0578	57.177	91.307	38.036	84.806	49.689	65.748	0.10242	0.821977	UDP-sulfoquinovose synthase
Synpcc7942_0579	7.203	17.108	3.481	9.028	7.276	8.219	-0.180513	0.367239	sulfolipid sulfoquinovosyldiacylglycerol biosynthesis protein
Synpcc7942_0580	5.673	3.895	5.223	5.631	6.131	5.493	0.222253	1	peptidoglycan glycosyltransferase
Synpcc7942_0581	70.712	40.697	56.107	29.864	64.059	53.948	-0.179956	0.368399	conserved hypothetical protein
Synpcc7942_0582	1.524	1.255	0.637	0.154	1.152	0.53	-0.894653	0.0689171	conserved hypothetical protein
Synpcc7942_0583	23.872	22.767	15.395	15.582	24.06	19.455	-0.0699708	0.543913	protoporphyrin IX magnesium-chelatase
Synpcc7942_0584	4.782	1.737	2.204	11.965	3.39	4.218	1.16569	0.0197104	ribose-5-phosphate isomerase
Synpcc7942_0585	333.082	223.164	230.517	854.334	405.82	530.303	1.18632	0.00381694	PDZ/DHR/GLGF
Synpcc7942_0586	1.24	1.047	1.152	1.884	1.367	2.516	0.745324	0.410757	conserved hypothetical protein
Synpcc7942_0587	6.508	5.792	3.674	7.614	7.476	7.657	0.50987	0.509331	valyl-tRNA synthetase
Synpcc7942_0588	1.476	1.98	1.542	1.978	2.339	2.038	0.346356	0.871473	phosphoribosylglycinamide formyltransferase 2
Synpcc7942_0589	234.708	212.15	270.841	162.367	239.953	218.5	-0.209203	0.277598	Fe-S-cluster oxidoreductase-like
Synpcc7942_0590	117.365	105.923	88.606	152.885	102.745	113.253	0.242105	0.978454	membrane protein-like
Synpcc7942_0591	39.032	28.181	22.84	31.782	26.561	21.581	-0.172139	0.404865	membrane protein-like
Synpcc7942_0592	101.919	68.789	62.46	30.364	64.693	48.686	-0.697867	0.00903559	6-phosphofructokinase
Synpcc7942_0593	6.373	6.312	3.259	6.386	6.921	5.658	0.250283	0.968538	hypothetical protein
Synpcc7942_0594	10.716	10.354	9.289	10.174	9.322	9.766	-0.0530905	0.550104	conserved hypothetical protein
Synpcc7942_0595	35.71	35.338	32.455	61.876	34.278	47.536	0.473275	0.601528	hypothetical protein
Synpcc7942_0596	11.163	6.134	6.175	6.65	9.154	6.422	-0.0786821	0.578496	delta(24)-sterol C-methyltransferase
Synpcc7942_0597	3.525	1.732	1.016	4.986	1.723	2.853	0.60792	0.448565	1,4-Dihydroxy-2-naphthoate synthase
Synpcc7942_0598	9.56	10.997	8.726	6.387	9.226	6.834	-0.383496	0.123573	Peptidoglycan-binding LysM
Synpcc7942_0599	261.11	195.616	254.263	151.513	212.455	177.752	-0.392278	0.0983359	putative transcriptional regulator, TetR family
Synpcc7942_0600	86.788	48.976	51.364	97.541	94.617	92.587	0.605637	0.333059	serine/threonine protein kinase
Synpcc7942_0601	176.047	101.092	124.273	101.626	145.312	126.006	-0.106124	0.481524	hypothetical protein
Synpcc7942_0602	2.85	3.186	1.226	2.038	2.852	2.624	0.0491942	0.845789	conserved hypothetical protein
Synpcc7942_0603	7.581	8.553	5.611	12.716	6.046	8.444	0.323201	0.856989	Glucose-1-phosphate adenylyltransferase
Synpcc7942_0604	16.057	15.776	12.476	35.651	20.235	24.339	0.856408	0.105302	ribulose-5-phosphate 3-epimerase
Synpcc7942_0605	0.623	1.282	0.759	1.419	2.06	1.759	0.974624	0.20805	conserved hypothetical protein
Synpcc7942_0606	1.199	0.855	0.94	0.683	0.638	0.391	-0.805311	0.193563	leucyl/phenylalanyl-tRNA--protein transferase
Synpcc7942_0607	138.016	111.243	133.45	117.166	161.58	135.999	0.115976	0.835159	conserved hypothetical protein
Synpcc7942_0608	54.908	58.059	38.905	58.846	50.385	46.344	0.0347537	0.712675	conserved hypothetical protein
Synpcc7942_0609	6.437	6.376	3.721	4.057	2.718	3.304	-0.713916	0.015069	proton-translocating NADH-quinone oxidoreductase, chain M
Synpcc7942_0610	4.141	3.665	3.201	4.136	3.619	4.364	0.138813	0.894845	conserved hypothetical protein
Synpcc7942_0611	2.861	2.597	2.588	2.79	2.058	2.395	-0.151625	0.414905	MutS2 family protein
Synpcc7942_0612	4.661	5.013	3.125	8.684	2.868	3.899	0.271611	0.952151	citrate synthase
Synpcc7942_0613	1.879	3.769	1.091	3.806	3.848	3.812	0.766491	0.373905	phosphohistidine phosphatase, SixA
Synpcc7942_0614	5.105	7.333	3.493	4.524	4.308	4.676	-0.237974	0.300864	conserved hypothetical protein
Synpcc7942_0615	0.888	0.281	0.619	0	0.42	0.772	-0.583755	0.597689	Rhodanese-like
Synpcc7942_0616	2.211	2.101	1.005	2.191	1.772	1.379	0.0067637	0.769197	heat-inducible transcription repressor HrcA
Synpcc7942_0617	14.317	9.238	11.008	10.259	9.574	10.215	-0.201941	0.394887	conserved hypothetical protein
Synpcc7942_0618	31.326	39.15	30.817	60.181	28.025	35.652	0.290145	0.921262	adenosylhomocysteinase
Synpcc7942_0619	18.944	25.624	12.75	25.121	14.339	19.679	0.0451193	0.73399	conserved hypothetical protein
Synpcc7942_0620	87.914	105.397	74.913	218.7	159.747	184.519	1.0696	0.015535	conserved hypothetical protein
Synpcc7942_0621	41.137	20.322	29.864	33.68	36.097	34.445	0.190604	0.986458	conserved hypothetical protein
Synpcc7942_0622	42.264	27.237	27.555	37.653	32.386	34.387	0.105589	0.847447	ATPase
Synpcc7942_0623	27.82	37.606	32.472	129.149	54.651	82.108	1.44155	0.000238928	thioredoxin reductase
Synpcc7942_0624	223.98	166.619	171.377	133.729	141.34	137.172	-0.447018	0.0708951	light dependent period
Synpcc7942_0625	100.431	104.085	83.81	123.775	90.197	99.39	0.120128	0.841941	Single-stranded nucleic acid binding R3H
Synpcc7942_0626	56.982	54.499	50.365	44.95	46.385	45.385	-0.243392	0.250161	dihydroxyacid dehydratase
Synpcc7942_0627	1.869	13.314	1.953	13.585	5.109	7.136	0.591932	0.499596	conserved hypothetical protein
Synpcc7942_0628	5.692	7.661	5.948	38.553	29.927	31.702	2.37569	8.12242e-12	spermidine synthase
Synpcc7942_0629	5.919	11.715	9.278	17.235	9.79	15.437	0.657864	0.45705	hypothetical protein
Synpcc7942_0630	2.948	2.97	2.24	2.443	1.013	1.281	-0.783859	0.0217496	hypothetical protein
Synpcc7942_0631	419.51	441.153	406.378	431.674	428.662	418.712	0.0136072	0.641218	LSU ribosomal protein L12P
Synpcc7942_0632	491.004	547.85	475.479	722.103	464.979	548.985	0.19714	0.95981	LSU ribosomal protein L10P
Synpcc7942_0633	425.875	409.752	286.313	600.47	376.492	459.865	0.35689	0.777955	LSU ribosomal protein L1P
Synpcc7942_0634	351.862	293.971	263.481	624.097	484.904	531.656	0.851421	0.0869543	LSU ribosomal protein L11P
Synpcc7942_0635	643.539	534.619	517.073	969.839	654.923	743.95	0.48262	0.558761	transcription antitermination protein nusG
Synpcc7942_0636	923.115	782.733	656.217	963.473	868.546	864.923	0.191276	0.978454	protein translocase subunit secE/sec61 gamma
Synpcc7942_0637	19.259	13.749	15.044	27.872	21.057	19.071	0.500912	0.530796	ATPase
Synpcc7942_0638	58.206	28.117	46.647	50.581	54.546	53.71	0.256441	0.950993	Glyoxalase I
Synpcc7942_0639	8.924	9.228	5.034	7.678	7.949	7.62	0.00379011	0.688719	enolase
Synpcc7942_0640	29.413	20.147	25.119	56.006	30.148	38.204	0.735702	0.19906	ATPase
Synpcc7942_0641	4.121	4.779	2.516	9.43	4.021	6.56	0.809573	0.148431	succinate dehydrogenase subunit A
Synpcc7942_0642	201.035	252.636	188.182	156.819	142.106	133.392	-0.57015	0.0231909	bacterioferritin comigratory protein
Synpcc7942_0643	157.165	83.689	122.385	104.17	104.311	109.652	-0.191287	0.347279	hypothetical protein
Synpcc7942_0644	314.436	272.981	311.982	265.646	310.925	293.867	-0.0472196	0.538299	GAF sensor hybrid histidine kinase
Synpcc7942_0645	284.131	370.138	221.694	395.643	240.094	298.068	0.0922511	0.795943	glutamate-1-semialdehyde 2,1-aminomutase
Synpcc7942_0646	21.944	21.698	9.827	31.295	15.873	23.943	0.41135	0.711634	hypothetical protein
Synpcc7942_0647	79.166	46.09	60.323	44.849	55.45	59.34	-0.217217	0.306841	conserved hypothetical protein
Synpcc7942_0648	17.737	11.272	9.768	31.496	32.791	38.132	1.40114	0.000352167	hypothetical protein
Synpcc7942_0649	256.289	150.679	224.237	175.15	218.222	197.725	-0.0947133	0.471172	Sigma-70 factor
Synpcc7942_0650	3.151	2.395	2.415	4.787	6.851	7.397	1.25732	0.0197104	conserved hypothetical protein
Synpcc7942_0651	20.202	15.186	16.438	11.981	20.569	16.609	-0.0762159	0.515487	replication restart DNA helicase PriA
Synpcc7942_0652	7.514	5.918	3.691	4.585	5.007	5.443	-0.187576	0.396176	conserved hypothetical protein
Synpcc7942_0653	83.694	63.344	60.927	84.762	53.988	57.116	-0.0864725	0.496352	Peptidyl-prolyl cis-trans isomerase (rotamase) - cyclophilin family-like
Synpcc7942_0654	21.25	17.45	17.312	18.603	17.871	17.143	-0.063042	0.550104	photosystem I assembly related protein
Synpcc7942_0655	267.079	347.344	221.752	756.383	260.673	409.88	0.771042	0.163526	photosystem II D2 protein (photosystem q(a) protein)
Synpcc7942_0656	309.416	503.635	249.802	856.037	281.787	476.298	0.602806	0.373905	photosystem II 44 kDa subunit reaction center protein
Synpcc7942_0657	4135.64	3578.36	4718.29	3250.59	5275.61	4597.9	0.0781281	0.750432	conserved hypothetical protein
Synpcc7942_0658	234.894	265.052	234.929	220.655	289.515	260.045	0.0677621	0.744617	conserved hypothetical protein
Synpcc7942_0659	8.545	5.321	6.228	1.854	7.024	4.775	-0.557445	0.0483433	Rad3-related DNA helicases-like
Synpcc7942_0660	20.905	13.872	18.88	7.181	13.106	13.287	-0.676374	0.0130448	arogenate dehydrogenase (NADP)
Synpcc7942_0661	7.443	7.192	6.847	4.929	4.961	4.978	-0.530828	0.0481154	conserved hypothetical protein
Synpcc7942_0662	144.289	127.96	165.814	135.11	151.877	141.006	-0.0335509	0.547688	hypothetical protein
Synpcc7942_0663	1.721	1.073	1.068	1.307	0.915	0.701	-0.401539	0.235762	putative adenylate/guanylate cyclase
Synpcc7942_0664	2.42	3.377	1.818	1.379	3.539	2.762	0.0122575	0.72997	Cyclic nucleotide-binding
Synpcc7942_0665	3.144	2.208	2.428	0.208	2.325	1.604	-0.910696	0.0216085	conserved hypothetical protein
Synpcc7942_0666	6.084	4.842	3.78	1.249	7.692	6.218	0.0437609	0.819399	Heat shock protein DnaJ-like
Synpcc7942_0667	2032.98	2262.49	1724.56	1782.32	2293.39	2098.37	0.036454	0.696418	conserved hypothetical protein
Synpcc7942_0668	156.419	103.195	90.047	59.405	145.784	118.984	-0.109192	0.505564	conserved hypothetical protein
Synpcc7942_0669	14.487	23.38	9.484	18.03	12.372	11.835	-0.164876	0.393413	DNA-3-methyladenine glycosylase
Synpcc7942_0670	17.67	12.114	14.688	17.998	16.511	17.282	0.21979	1	aspartate carbamoyltransferase
Synpcc7942_0671	57.82	47.723	51.848	27.721	63.659	47.591	-0.179566	0.351809	conserved hypothetical protein
Synpcc7942_0672	3.817	3.828	1.662	4.188	1.203	2.35	-0.265702	0.347581	group2 RNA polymerase sigma factor SigD
Synpcc7942_0673	44.124	52.129	34.678	27.356	29.005	29.998	-0.600371	0.0203636	A/G-specific DNA-adenine glycosylase
Synpcc7942_0674	68.285	106.358	59.163	95.442	62.819	76.065	0.00320505	0.621079	coproporphyrinogen oxidase
Synpcc7942_0675	6.064	6.318	4.701	7.726	3.605	4.081	-0.14848	0.492312	conserved hypothetical protein
Synpcc7942_0676	2.286	1.207	1.681	1.158	2.401	2.429	0.210681	1	conserved hypothetical protein
Synpcc7942_0677	2584.3	2781.53	2289.6	2009.15	2249.25	2139.11	-0.258972	0.227763	transcriptional regulator, PadR family
Synpcc7942_0678	21.192	16.625	20.299	12.195	19.347	13.817	-0.357526	0.155447	3'-5' exonuclease
Synpcc7942_0679	9486.51	6964.5	5392.7	5709.54	4181.89	4654.03	-0.58665	0.0241062	RNA-binding region RNP-1
Synpcc7942_0680	54.182	33.999	37.657	30.985	53.929	53.52	0.137628	0.898885	C-5 sterol desaturase
Synpcc7942_0681	2.775	3.608	2.29	1.997	3.728	4.381	0.220538	1	2-C-methyl-D-erythritol 4-phosphate cytidylyltransferase
Synpcc7942_0682	2.234	3.739	1.445	2.101	1.206	1.526	-0.617799	0.0749686	conserved hypothetical protein
Synpcc7942_0683	9.952	4.444	5.616	3.628	9.735	7.008	0.0256476	0.763373	potassium channel protein
Synpcc7942_0684	5.99	2.328	2.418	4.964	2.316	3.551	0.0127063	0.786958	3-oxoacyl-[acyl-carrier-protein] reductase
Synpcc7942_0685	151.998	444.135	121.343	594.883	184.766	323.531	0.620664	0.361111	Chaperonin Cpn60/TCP-1
Synpcc7942_0686	85.221	95.249	74.99	96.462	145.88	133.263	0.556113	0.442125	FO synthase subunit 2
Synpcc7942_0687	18.341	26.706	18.573	26.331	26.986	21.287	0.229763	1	hypothetical protein
Synpcc7942_0688	8.132	8.298	6.609	5.948	8.54	8.641	0.00562406	0.732783	transcriptional regulator, ArsR family
Synpcc7942_0689	7.468	5.234	5.373	3.534	5.034	3.512	-0.581256	0.0597122	hypothetical protein
Synpcc7942_0690	52.117	46.144	55.941	84.02	84.442	83.218	0.706758	0.256565	conserved hypothetical protein
Synpcc7942_0691	4.735	3.936	6.494	0.899	9.651	3.859	-0.0737603	0.628621	hypothetical protein
Synpcc7942_0692	6.071	2.272	2.307	0.559	2.869	1.439	-1.12927	0.00696639	conserved hypothetical protein
Synpcc7942_0693	0.612	1.279	1.151	1.302	1.562	0.958	0.329018	0.950993	conserved hypothetical protein
Synpcc7942_0694	108.185	112.646	85.679	103.409	77.392	92.224	-0.166899	0.35824	SSU ribosomal protein S1P
Synpcc7942_0695	59.814	51.276	68.605	53.846	68.81	66.705	0.0755877	0.750984	Protein of unknown function DUF193
Synpcc7942_0696	279.731	485.018	216.724	841.817	352.847	515.95	0.801492	0.143019	photosystem II PsbT protein
Synpcc7942_0697	125.043	205.061	79.235	254.054	96.41	149.803	0.2894	0.90049	photosystem II core light harvesting protein
Synpcc7942_0698	22.299	23.192	23.792	19.256	24.293	22.344	-0.072373	0.520109	probable ferredoxin
Synpcc7942_0699	16.072	12.575	7.903	12.926	20.105	14.794	0.387866	0.79954	photosystem II PsbM protein
Synpcc7942_0700	1120.18	1494.87	1224.73	2494.46	2334.98	2379.03	0.908668	0.0645323	conserved hypothetical protein
Synpcc7942_0701	13.04	11.128	8.776	10.408	10.34	13.257	0.0457271	0.77412	conserved hypothetical protein
Synpcc7942_0702	1.294	0.861	1.217	2.556	2.752	1.35	0.980851	0.1928	conserved hypothetical protein
Synpcc7942_0703	23.817	21.744	28.24	23.479	37.955	39.537	0.452213	0.646675	DNA processing protein DprA, putative
Synpcc7942_0704	19.426	14.49	15.937	17.804	29.589	23.238	0.502596	0.543566	Chloramphenicol O-acetyltransferase
Synpcc7942_0705	31.306	24.403	27.177	35.852	42.562	38.73	0.499067	0.547664	conserved hypothetical protein
Synpcc7942_0706	3.819	3.155	4.858	1.766	4.001	3.681	-0.324521	0.28726	precorrin decarbocylase
Synpcc7942_0707	4.793	2.574	3.339	1.794	2.856	2.627	-0.556813	0.067965	arginine decarboxylase
Synpcc7942_0708	3.73	4.595	4.75	6.64	5.04	6.308	0.460133	0.663386	conserved hypothetical protein
Synpcc7942_0709	5.879	9.994	3.88	17.392	4.825	9.28	0.673061	0.40126	conserved hypothetical protein
Synpcc7942_0710	9.829	8.362	8.738	19.389	9.983	15.304	0.730276	0.250161	conserved hypothetical protein
Synpcc7942_0711	4.867	4.565	2.786	3.814	3.955	3.598	-0.10413	0.500605	carbamoyl-phosphate synthase large subunit
Synpcc7942_0712	219.634	180.421	223.909	548.361	320.211	382.775	1.00394	0.0283652	C-terminal processing peptidase-2. Serine peptidase. MEROPS family S41A
Synpcc7942_0713	48.885	30.195	41.492	38.018	51.682	46.885	0.1799	0.956399	4-hydroxy-3-methylbut-2-en-1-yl diphosphate synthase
Synpcc7942_0714	12.382	7.615	9.063	6.27	9.413	11.076	-0.118998	0.471172	Cell wall hydrolase/autolysin
Synpcc7942_0715	3.954	4.818	2.964	5.745	4.996	4.931	0.417156	0.723343	UDP-N-acetylglucosamine 1-carboxyvinyltransferase
Synpcc7942_0716	2.782	3.965	4.942	2.254	2.235	2.419	-0.758555	0.0133076	conserved hypothetical protein
Synpcc7942_0717	1.945	0	0	0.886	0	0	-1.13174	0.270504	dCTP deaminase
Synpcc7942_0718	0.312	0.445	0.163	0.237	0.221	0.407	-0.0886356	0.92051	conserved hypothetical protein
Synpcc7942_0719	0	0.192	0	0	0	0	-6.02237	0.714344	conserved hypothetical protein
Synpcc7942_0720	0.301	0	0	0.458	1.708	0.393	3.07513	0.0645323	conserved hypothetical protein
Synpcc7942_0722	0.754	0.627	0.394	1.003	0.668	0.861	0.51173	0.732948	conserved hypothetical protein
Synpcc7942_0723	533.756	695.646	510.374	2215.81	637.43	1165.57	1.20786	0.00381694	conserved hypothetical protein
Synpcc7942_0724	0.46	0.655	0.721	0	2.934	2.399	1.53684	0.0637648	conserved hypothetical protein
Synpcc7942_0725	6.011	3.44	3.027	0.99	1.848	2.172	-1.31599	5.29523e-05	DEAD/DEAH box helicase-like
Synpcc7942_0727	0.803	0.839	1.258	0.488	0.626	0.157	-1.18818	0.00142398	conserved hypothetical protein
Synpcc7942_0728	42.264	29.492	30.875	28.125	47.987	37.311	0.144243	0.906829	conserved hypothetical protein
Synpcc7942_0729	9.941	7.043	4.754	4.863	6.45	7.69	-0.193963	0.44093	conserved hypothetical protein
Synpcc7942_0730	13.047	5.928	6.718	9.192	5.898	5.918	-0.290399	0.301458	conserved hypothetical protein
Synpcc7942_0731	2.226	1.96	2.723	1.319	1.462	1.77	-0.601969	0.0490533	putative phage terminase large subunit
Synpcc7942_0732	179.903	166.754	202.72	49.489	50.321	55.795	-1.81989	2.92408e-11	conserved hypothetical protein
Synpcc7942_0733	53.704	47.243	39.5	15.893	14.14	13.824	-1.67908	5.18204e-10	Phage portal protein, lambda
Synpcc7942_0734	5.99	4.553	4.268	1.985	1.93	1.704	-1.39781	3.89093e-06	conserved hypothetical protein
Synpcc7942_0735	9.901	7.643	7.76	5.641	4.825	4.438	-0.763547	0.0299407	conserved hypothetical protein
Synpcc7942_0736	5.564	11.815	7.865	11.932	4.64	6.828	-0.109418	0.510631	electron transfer protein
Synpcc7942_0737	3.356	2.429	3.506	4.612	0.68	2.5	-0.253751	0.393476	conserved hypothetical protein
Synpcc7942_0738	2.366	2.421	1.902	1.659	0.774	0.475	-1.20092	0.0103455	Phage baseplate assembly protein V
Synpcc7942_0739	1.776	1.406	0.928	1.798	0	0.772	-0.67674	0.315209	conserved hypothetical protein
Synpcc7942_0740	1.945	1.039	0.889	0.923	0.517	0.951	-0.695145	0.163547	GPJ of phage P2-like
Synpcc7942_0741	3.16	2.887	2.794	3.693	1.896	2.219	-0.179192	0.454854	Phage tail protein I
Synpcc7942_0742	3.992	9.181	13.831	5.426	7.446	6.301	-0.494032	0.0721207	conserved hypothetical protein
Synpcc7942_0743	7.496	7.025	6.51	6.54	7.827	7.067	0.0273798	0.696627	conserved hypothetical protein
Synpcc7942_0744	10.619	12.827	14.035	8.226	10.269	9.628	-0.414371	0.0887534	conserved hypothetical protein
Synpcc7942_0745	5.877	8.084	5.225	3.998	3.731	4.919	-0.601028	0.0343699	conserved hypothetical protein
Synpcc7942_0746	24.57	17.411	20.623	10.402	13.419	13.131	-0.760554	0.00755092	conserved hypothetical protein
Synpcc7942_0747	3.224	2.314	2.096	1.089	1.219	1.402	-1.04042	0.00269512	conserved hypothetical protein
Synpcc7942_0748	4.052	1.925	3.599	3.385	1.723	3.17	-0.21007	0.490359	Phage major tail tube protein
Synpcc7942_0749	7.369	3	4.4	2.132	2.487	2.745	-1.00372	0.0241262	hypothetical protein
Synpcc7942_0750	2.541	2.006	2.057	1.414	1.471	1.26	-0.671579	0.0241062	Phage tail tape measure protein TP901, core region
Synpcc7942_0751	0.998	1.053	0.348	0.842	0.943	0.867	0.144476	0.978182	conserved hypothetical protein
Synpcc7942_0752	1.918	2.277	1.503	0.728	1.359	0	-1.44771	0.0870157	conserved hypothetical protein
Synpcc7942_0753	2.547	2.218	2.44	1.827	2.709	3.506	0.158493	0.935338	phage late control gene D protein GPD
Synpcc7942_0754	3.691	7.012	3.428	7.475	4.651	4.278	0.215142	1	hypothetical protein
Synpcc7942_0755	2.645	2.848	1.106	2.947	0.5	0.46	-0.755735	0.0794324	conserved hypothetical protein
Synpcc7942_0756	7.246	7.093	6.654	3.669	4.981	2.863	-0.866475	0.0101457	chain A, D20c mutant of T4 lysozyme
Synpcc7942_0757	8.696	4.416	9.87	9.339	30.822	24.831	1.49964	0.000241156	hypothetical protein
Synpcc7942_0758	13.276	7.338	6.054	8.067	22.244	16.368	0.807594	0.151131	hypothetical protein
Synpcc7942_0759	982.67	1228.43	961.414	1497.19	2610.99	2273.65	1.00834	0.0260978	hypothetical protein
Synpcc7942_0760	167.76	151.825	142.079	204.194	489.874	398.544	1.24286	0.00223659	hypothetical protein
Synpcc7942_0761	120.876	101.262	63.666	254.268	250.397	254.607	1.40958	0.000208728	conserved hypothetical protein
Synpcc7942_0762	1071.02	883.049	951.363	1623.64	1608.07	1612.25	0.737436	0.193205	conserved hypothetical protein
Synpcc7942_0763	19.493	15.285	11.639	39.954	38.602	37.524	1.32234	0.00187321	transcriptional regulator, XRE family
Synpcc7942_0764	77.006	53.352	54.237	117.628	103.14	109.293	0.838359	0.105302	transcriptional regulator, XRE family
Synpcc7942_0766	2.679	2.245	1.482	2.394	1.564	0.822	-0.422183	0.277484	DNA-damage-inducible protein
Synpcc7942_0767	6.572	4.906	2.943	6.062	3.328	2.755	-0.247752	0.410757	conserved hypothetical protein
Synpcc7942_0768	2138.97	1678.74	1745.44	2633.63	2069.79	2204.14	0.312276	0.856989	conserved hypothetical protein
Synpcc7942_0769	273.53	284.673	194.13	471.87	326.867	384.11	0.652818	0.289334	conserved hypothetical protein
Synpcc7942_0770	142.95	145.734	105.833	248.705	217.965	226.756	0.81365	0.11568	conserved hypothetical protein
Synpcc7942_0771	17.06	14.77	16.773	10.724	16.084	12.712	-0.298442	0.200933	conserved hypothetical protein
Synpcc7942_0772	11.001	5.552	10.957	7.312	13.403	12.329	0.264406	0.965392	conserved hypothetical protein
Synpcc7942_0773	72.958	47.061	67.785	22.781	63.302	58.225	-0.38007	0.120514	conserved hypothetical protein YCF52
Synpcc7942_0774	34.611	23.705	27.995	18.167	36.515	28.039	-0.0612886	0.547688	esterase
Synpcc7942_0775	3.829	1.01	2.223	0.323	2.413	2.497	-0.432224	0.343253	conserved hypothetical protein
Synpcc7942_0776	12.284	10.386	7.655	12.156	11.504	11.757	0.223914	0.99493	farnesyl-diphosphate synthase
Synpcc7942_0777	30.163	21.296	28.207	22.108	25.957	22.957	-0.165692	0.367136	Methenyltetrahydrofolate cyclohydrolase
Synpcc7942_0778	0	1.669	1.606	2.335	1.868	1.718	0.853756	0.447942	hypothetical protein
Synpcc7942_0779	63.636	38.321	50.553	61.844	50.016	56.114	0.139331	0.884711	metal dependent phosphohydrolase
Synpcc7942_0780	210.085	232.484	194.675	206.706	175.732	189.16	-0.156844	0.359232	serine/threonine protein kinase
Synpcc7942_0781	2241.29	2353.33	2760.21	2137.46	2177.98	2157.3	-0.184315	0.301517	phosphoenolpyruvate synthase
Synpcc7942_0782	43.07	39.46	45.659	55.675	51.475	52.311	0.314925	0.876867	ATPase
Synpcc7942_0783	8.082	4.577	5.359	8.499	5.508	5.675	0.127418	0.896767	ATP phosphoribosyltransferase (homohexameric)
Synpcc7942_0784	11.559	10.371	13.421	6.829	12.291	11.305	-0.216474	0.366063	conserved hypothetical protein
Synpcc7942_0785	1.002	0.862	0.748	0.653	0.88	0.996	-0.0465335	0.699853	Penicillin-binding protein 1A
Synpcc7942_0786	1.767	1.343	1.354	0	2.838	1.536	-0.0293639	0.737861	conserved hypothetical protein
Synpcc7942_0787	8.015	6.621	6.555	17.117	7.081	9.997	0.690256	0.296342	putative purple acid phosphatase
Synpcc7942_0788	12.458	18.547	13.421	24.779	15.295	18.256	0.392811	0.767821	glutathione S-transferase
Synpcc7942_0789	5.673	5.988	6.257	2.394	8.042	5.342	-0.183463	0.502511	conserved hypothetical protein
Synpcc7942_0790	29.513	28.943	16.415	26.395	19.571	21.415	-0.152059	0.423423	RNA-binding region RNP-1
Synpcc7942_0791	2.308	3.132	1.722	5.383	4.089	3.761	0.885429	0.137148	polyA polymerase
Synpcc7942_0792	27.757	19.777	18.818	22.087	14.523	18.313	-0.272716	0.242343	putative multidrug efflux MFS transporter
Synpcc7942_0793	15.11	14.065	15.151	20.172	25.966	25.475	0.692031	0.280889	conserved hypothetical protein
Synpcc7942_0794	344.183	345.278	268.805	574.363	305.974	389.123	0.405716	0.704321	membrane-associated 30 kD protein-like
Synpcc7942_0795	1.835	1.585	0.523	2.281	0.71	0.87	-0.0302959	0.826421	conserved hypothetical protein
Synpcc7942_0796	17.953	18.299	17.587	16.761	11.135	12.193	-0.425418	0.100947	conserved hypothetical protein
Synpcc7942_0797	994.469	586.853	702.715	611.542	613.972	630.031	-0.299743	0.19906	hypothetical protein
Synpcc7942_0798	8.614	11.177	7.245	5.107	5.957	5.479	-0.708559	0.0251274	Holliday junction endonuclease RuvC
Synpcc7942_0799	21.959	20.493	17.614	23.939	16.939	21.897	0.0636384	0.751861	Elongator protein 3
Synpcc7942_0800	2.407	4.083	1.437	5.484	3.168	2.017	0.428438	0.785375	conserved hypothetical protein
Synpcc7942_0801	97.076	75.635	84.119	111.502	81.61	94.169	0.161647	0.910474	Superoxide dismutase
Synpcc7942_0802	2.952	1.155	2.54	1.319	4.431	3.397	0.460417	0.723343	allophycocyanin alpha chain-like
Synpcc7942_0803	18.257	17.344	16.897	17.037	19.967	20.066	0.120463	0.851567	conserved hypothetical protein
Synpcc7942_0804	146.142	132.809	117.244	92.309	120.768	109.703	-0.295657	0.194296	4-hydroxythreonine-4-phosphate dehydrogenase
Synpcc7942_0805	99.373	91.55	76.558	109.016	92.629	108.907	0.215396	1	conserved hypothetical protein
Synpcc7942_0806	9.625	11.794	7.871	14.621	9.295	12.915	0.330482	0.854917	conserved hypothetical protein
Synpcc7942_0807	36.224	18.361	33.914	35.27	47.391	51.04	0.595261	0.382114	conserved hypothetical protein
Synpcc7942_0808	13.375	14.255	11.471	35.174	22.359	27.442	1.11977	0.0101457	HAD-superfamily hydrolase subfamily IIB
Synpcc7942_0809	2.87	5.287	3.122	4.272	2.658	2.979	-0.186775	0.361111	conserved hypothetical protein
Synpcc7942_0810	0.873	2.073	0	1.326	0.619	1.138	0.0655122	1	hypothetical protein
Synpcc7942_0811	0.645	1.837	1.415	2.154	2.102	1.093	0.456604	0.767821	Na+/H+ antiporter
Synpcc7942_0812	76.054	66.46	74.026	53.726	94.933	80.091	0.0791371	0.76855	Heat shock protein DnaJ-like
Synpcc7942_0813	23.607	18.663	17.909	17.071	19.37	18.238	-0.138266	0.415334	histidyl-tRNA synthetase 2, putative
Synpcc7942_0814	10.891	13.365	9.01	5.515	14.154	12.427	-0.0516501	0.64645	ferredoxin-like protein
Synpcc7942_0815	4.882	2.65	2.915	9.324	17.6	11.641	1.8839	1.42171e-06	ATPase
Synpcc7942_0816	4.791	2.797	1.982	7.733	5.306	5.922	0.98622	0.0347344	diguanylate cyclase/phosphodiesterase
Synpcc7942_0817	30.398	16.291	15.746	39.864	37.202	36.59	0.864216	0.0864745	putative ferric uptake regulator, FUR family
Synpcc7942_0818	7.185	8.982	5.532	10.341	5.361	7.89	0.120653	0.881364	Phosphoribosylformylglycinamidine synthetase PurS
Synpcc7942_0819	5.673	5.68	4.486	6.288	5.434	4.798	0.0607212	0.794513	phosphoribosylformylglycinamidine synthase subunit I
Synpcc7942_0820	26.759	19.178	24.037	38.511	42.595	44.077	0.839121	0.120348	conserved hypothetical protein
Synpcc7942_0821	2.422	3.694	1.998	6.003	5.602	5.735	1.09533	0.0241262	periplasmic oligopeptide-binding
Synpcc7942_0822	30.752	21.462	25.894	14.211	30.899	25.176	-0.152227	0.393476	permease protein of oligopeptide ABC
Synpcc7942_0823	1.658	1.019	2.038	1.63	2.35	1.653	0.256496	0.993985	conserved hypothetical protein
Synpcc7942_0824	2.811	3.353	2.625	5.27	3.477	4.368	0.577284	0.471172	conserved hypothetical protein
Synpcc7942_0825	0.146	0	0.458	0	0.828	0.571	1.20772	0.489272	conserved hypothetical protein
Synpcc7942_0826	5.454	4.456	3.648	7.292	7.269	6.259	0.618714	0.390063	conserved hypothetical protein
Synpcc7942_0827	10.63	7.783	10.496	11.704	9.678	10.555	0.143696	0.883306	cobalamin synthesis protein cobW-like
Synpcc7942_0828	146.381	87.803	118.55	150.07	184.772	179.335	0.543681	0.453591	conserved hypothetical protein
Synpcc7942_0829	2.146	2.622	2.243	3.726	3.478	2.399	0.453698	0.809896	Lipoproteins-like
Synpcc7942_0830	5.66	2.654	2.996	4.914	3.648	3.163	0.0519755	0.801444	asparaginyl-tRNA synthetase
Synpcc7942_0831	42.164	33.3	24.418	36.27	23.766	24.289	-0.244256	0.28909	conserved hypothetical protein
Synpcc7942_0833	46.525	20.651	31.381	15.497	40.278	31.329	-0.178214	0.373905	conserved hypothetical protein
Synpcc7942_0834	4316.76	2131.56	4198.95	5457.69	8697.19	7649.92	1.03416	0.0199983	conserved hypothetical protein
Synpcc7942_0835	8.871	4.644	6.527	6.738	7.7	9.207	0.238476	0.971563	Holliday junction DNA helicase subunit RuvB
Synpcc7942_0836	1.406	0.572	1.154	1.068	0.996	1.178	0.049753	0.85543	conserved hypothetical protein
Synpcc7942_0837	0.645	2.145	0.337	1.715	1.601	2.103	0.792662	0.412137	conserved hypothetical protein
Synpcc7942_0838	7.347	4.859	2.818	4.097	3.823	5.457	-0.167479	0.468974	Elongator protein 3/MiaB/NifB
Synpcc7942_0839	3.759	3.089	2.654	5.556	10.083	8.214	1.32759	0.00275349	Nitrilase
Synpcc7942_0840	20.295	15.464	13.696	15.736	53.947	41.35	1.16675	0.00697554	conserved hypothetical protein
Synpcc7942_0841	5.939	8.391	2.705	2.082	2.915	3.376	-1.02442	0.000833047	putative flavoprotein involved in K+ transport
Synpcc7942_0842	6.396	4.413	3.183	9.138	6.045	6.95	0.661483	0.298831	NADPH-glutathione reductase
Synpcc7942_0843	28.363	41.316	24.204	91.56	46.242	58.252	1.06229	0.0209356	conserved hypothetical protein
Synpcc7942_0844	334.9	362.229	271.614	245.216	224.161	234.086	-0.461638	0.0598487	Phosphoesterase PHP-like
Synpcc7942_0845	0	0	0.515	0	0	0	-7.43185	0.714344	conserved hypothetical protein
Synpcc7942_0846	12.093	10.897	13.158	15.53	9.014	14.957	0.127963	0.853829	conserved hypothetical protein
Synpcc7942_0847	36.329	39.917	37.195	38.883	55.146	50.364	0.34805	0.82737	twitching motility protein
Synpcc7942_0848	3.966	4.316	2.515	4.429	3.749	4.376	0.217461	1	Excinuclease ABC subunit A
Synpcc7942_0849	15.183	18.228	15.167	33.203	20.105	24.802	0.68517	0.298356	conserved hypothetical protein
Synpcc7942_0850	18.288	15.926	9.555	10.032	13.684	8.612	-0.43709	0.19666	conserved hypothetical protein
Synpcc7942_0851	12.44	9.927	13.519	13.606	12.134	12.718	0.0998545	0.808565	phosphoribosylformylglycinamidine cyclo-ligase
Synpcc7942_0853	2.726	2.119	1.985	2.635	1.64	1.077	-0.351633	0.257614	aminotransferase
Synpcc7942_0854	2.045	1.578	1.736	1.424	2.053	1.889	0.00188219	0.697622	conserved hypothetical protein
Synpcc7942_0855	47.389	42.468	37.352	110.213	225.794	189.211	2.04569	1.54407e-09	response regulator receiver domain protein (CheY-like)
Synpcc7942_0856	116.171	114.373	95.232	182.035	440.654	374.136	1.61345	1.25157e-05	response regulator receiver domain protein (CheY-like)
Synpcc7942_0857	69.481	82.654	60.397	133.698	242.119	219.288	1.48545	0.00010252	CheW protein
Synpcc7942_0858	64.83	51.869	51.717	94.259	157.275	131.981	1.18724	0.00389146	methyl-accepting chemotaxis sensory transducer with phytochrome sensor
Synpcc7942_0859	55	44.787	43.663	73.19	127.391	113.169	1.12905	0.00730402	CheA signal transduction histidine kinase
Synpcc7942_0860	92.535	82.15	74.686	108.58	203.566	173.37	0.961217	0.0368442	CheW protein
Synpcc7942_0861	11.477	10.227	6.617	7.816	11.446	10.631	0.0779274	0.822045	conserved hypothetical protein
Synpcc7942_0862	14.317	15.397	16.653	11.9	18.765	21.135	0.159844	0.910836	conserved hypothetical protein
Synpcc7942_0863	11.316	7.714	10.29	5.774	15.064	10.363	0.0896983	0.818721	conserved hypothetical protein
Synpcc7942_0864	11.017	10.654	11.307	5.977	13.667	9.236	-0.191415	0.373905	conserved hypothetical protein
Synpcc7942_0865	1.66	3.352	1.735	1.892	4.119	3.518	0.497891	0.719456	conserved hypothetical protein
Synpcc7942_0866	7.544	10.334	5.5	10.128	4.477	5.719	-0.201939	0.368907	conserved hypothetical protein
Synpcc7942_0867	3.039	2.598	1.588	3.693	0.431	1.189	-0.443255	0.367136	hypothetical protein
Synpcc7942_0868	1.343	0.943	0.793	1.419	1.986	1.675	0.721813	0.32466	conserved hypothetical protein
Synpcc7942_0869	31.444	18.547	29.788	11.811	30.862	18.699	-0.378412	0.135241	conserved hypothetical protein
Synpcc7942_0870	36.275	31.484	43.988	30.615	74.284	52.559	0.49472	0.589365	conserved hypothetical protein
Synpcc7942_0871	95.3	75.447	105.747	69.629	146.044	115.395	0.259877	0.971043	conserved hypothetical protein
Synpcc7942_0872	4.056	1.005	2.764	0	1.25	0.69	-2.01036	4.844e-05	conserved hypothetical protein
Synpcc7942_0873	3.844	4.988	3.527	3.561	3.057	2.934	-0.371584	0.188568	conserved hypothetical protein
Synpcc7942_0874	2.936	2.441	1.116	0.76	2.507	1.915	-0.325208	0.251725	DEAD/DEAH box helicase-like
Synpcc7942_0875	1.643	1.784	2.207	4.279	1.664	2.449	0.574603	0.675746	conserved hypothetical protein
Synpcc7942_0876	14.56	13.76	11.223	18.097	11.42	13.118	0.108608	0.834149	alanyl-tRNA synthetase
Synpcc7942_0877	6.667	6.148	5.133	7.285	3.869	5.135	-0.1399	0.41252	Elongator protein 3/MiaB/NifB
Synpcc7942_0878	23.055	18.386	13.408	19.813	21.234	20.079	0.156313	0.93784	ribonuclease, Rne/Rng family
Synpcc7942_0879	7.091	5.838	1.976	5.506	3.127	3.699	-0.273329	0.366142	RNase HII
Synpcc7942_0880	40.44	34.073	26.769	19.181	30.612	25.293	-0.431747	0.097407	conserved hypothetical protein
Synpcc7942_0881	3.847	3.876	1.827	1.062	2.479	1.824	-0.831569	0.022372	prephenate dehydratase
Synpcc7942_0882	5.75	3.101	2.761	5.666	4.847	5.877	0.497091	0.586567	Peptidase S16, lon-like
Synpcc7942_0883	75.135	49.722	66.433	29.267	66.916	64.062	-0.255478	0.260251	SSU ribosomal protein S10P
Synpcc7942_0884	543.658	497.873	431.29	520.2	535.604	535.191	0.111347	0.835159	translation elongation factor 1A (EF-1A/EF-Tu)
Synpcc7942_0885	115.085	121.103	80.187	225.418	115.945	144.643	0.619334	0.336131	translation elongation factor 2 (EF-2/EF-G)
Synpcc7942_0886	68.722	42.632	37.151	84.308	38.725	53.994	0.253453	0.932748	SSU ribosomal protein S7P
Synpcc7942_0887	141.589	83.552	94.461	91.414	88.013	79.534	-0.303538	0.206577	SSU ribosomal protein S12P
Synpcc7942_0888	20.989	19.67	18.079	31.023	23.724	25.15	0.443828	0.666724	mannose-1-phosphate guanylyltransferase-like
Synpcc7942_0889	46.954	43.966	44.955	69.281	59.559	63.645	0.502457	0.54357	conserved hypothetical protein
Synpcc7942_0890	140.771	111.225	123.91	152.356	128.087	136.758	0.15037	0.888989	glutamate synthase (ferredoxin)
Synpcc7942_0891	4.084	4.85	4.979	1.551	6.755	6.214	0.0615949	0.839596	conserved hypothetical protein
Synpcc7942_0892	4.04	3.07	3.377	2.455	8.161	4.873	0.562509	0.486042	FO synthase subunit 1
Synpcc7942_0893	142.271	172.331	97.434	227.587	77.124	121.715	0.0495247	0.723343	photosystem q(b) protein
Synpcc7942_0894	2.673	1.693	1.49	0.812	3.789	2.324	0.241784	0.986458	shikimate kinase
Synpcc7942_0895	1.915	1.985	2.092	1.851	1.851	1.589	-0.179402	0.466119	conserved hypothetical protein
Synpcc7942_0896	8.351	4.327	3.834	7.304	8.431	7.59	0.498286	0.543913	septum site-determining protein MinD
Synpcc7942_0897	0.37	1.757	1.546	1.124	0.524	1.447	-0.2468	0.655612	cell division topological specificity factor MinE
Synpcc7942_0898	0	0.74	0.543	0.789	0.368	1.355	0.967668	0.58704	ferredoxin like protein
Synpcc7942_0899	20.345	35.252	29.014	39.653	16.87	25.195	-0.0501895	0.509331	conserved hypothetical protein
Synpcc7942_0900	77480.3	68534.5	91059.9	62317.8	57177.2	58766	-0.41135	0.0772288	conserved hypothetical protein
Synpcc7942_0901	1.366	1.298	0.952	1.21	1.13	2.078	0.288782	0.95981	Haloalkane dehalogenase
Synpcc7942_0902	4.68	1.92	4.446	1.131	4.373	3.606	-0.277918	0.328247	conserved hypothetical protein
Synpcc7942_0903	43.749	54.654	54.049	56.803	44.166	47.884	-0.0344661	0.538692	aconitase
Synpcc7942_0904	422.828	253.879	314.027	292.33	390.793	363.11	0.0786343	0.797466	conserved hypothetical protein
Synpcc7942_0905	41222	46110.5	46693.9	62429.3	64551.8	63477.9	0.506964	0.544858	hypothetical protein
Synpcc7942_0906	953.21	2110.93	660.147	1051.65	849.186	922.997	-0.399309	0.0915595	hypothetical protein
Synpcc7942_0907	157.715	678.57	129.737	162.396	150.874	145.65	-1.07381	5.21243e-05	conserved hypothetical protein
Synpcc7942_0908	13.557	15.893	10.549	13.145	22.491	18.054	0.424662	0.684738	conserved hypothetical protein
Synpcc7942_0909	143.579	108.959	164.376	187.701	223.827	219.303	0.5975	0.393476	HesB/YadR/YfhF
Synpcc7942_0910	39.034	29.169	31.586	75.93	40.829	46.866	0.713424	0.238161	conserved hypothetical protein
Synpcc7942_0911	6.888	1.925	1.694	3.078	2.872	1.585	-0.479509	0.359232	conserved hypothetical protein
Synpcc7942_0912	2.137	1.733	2.887	1.346	3.399	2.991	0.195124	0.963158	DNA polymerase III, tau subunit
Synpcc7942_0913	0.206	0.392	0	0	0.292	0.269	-0.0916698	1	N-acetyltransferase-like
Synpcc7942_0914	0.667	0.951	0.523	0.253	1.183	0.653	-0.0354221	0.896767	tRNA-(MS(2)IO(6)A)-hydroxylase-like
Synpcc7942_0915	17.018	12.934	13.04	27.921	11.902	15.09	0.353058	0.821637	3-dehydroquinate dehydratase
Synpcc7942_0916	140.101	81.212	100.905	109.422	61.718	58.833	-0.486567	0.0684698	conserved hypothetical protein
Synpcc7942_0917	162.913	157.313	180.222	109.219	171.866	149.605	-0.216569	0.277598	conserved hypothetical protein
Synpcc7942_0918	29.951	56.163	25.443	107.705	44.467	67.257	0.975954	0.0372542	long-chain-fatty-acid CoA ligase
Synpcc7942_0919	27.64	60.98	22.198	64.544	47.929	53.021	0.578574	0.431858	conserved hypothetical protein
Synpcc7942_0920	59.262	31.574	30.962	65.695	59.038	59.525	0.597225	0.363607	photosystem I reaction center
Synpcc7942_0921	9.099	5.122	8.099	5.119	15.288	14.941	0.66322	0.378914	conserved hypothetical protein
Synpcc7942_0922	1.131	1.074	0.236	0.344	0.16	0.147	-1.90188	0.00327658	Glutamate--tRNA ligase
Synpcc7942_0923	15.852	12.292	5.846	14.166	6.94	8.056	-0.221	0.354017	methylthioadenosine phosphorylase
Synpcc7942_0924	75.697	62.287	75.034	76.507	68.279	73.015	0.0320348	0.675746	multi-sensor signal transduction histidine kinase
Synpcc7942_0925	3.921	4.396	2.95	3.098	3.891	3.375	-0.120489	0.495997	phosphoribosylamine--glycine ligase
Synpcc7942_0926	6.078	6.852	6.266	7.14	7.353	9.088	0.296777	0.914422	conserved hypothetical protein
Synpcc7942_0927	4.782	5.478	2.351	7.692	4.985	7.703	0.692341	0.315209	phosphoribosylaminoimidazole-succinocarboxamide synthase
Synpcc7942_0928	21.732	26.96	20.147	57.434	31.077	37.99	0.877822	0.0819493	outer envelope membrane protein
Synpcc7942_0929	10.151	19.968	15.474	34.833	17.777	26.941	0.803027	0.172291	UDP-3-O-[3-hydroxymyristoyl] N-acetylglucosamine deacetylase
Synpcc7942_0930	28.799	27.775	13.907	28.504	15.156	21.907	-0.10426	0.511869	3-hydroxyacyl-[acyl-carrier-protein] dehydratase
Synpcc7942_0931	8.098	9.256	5.156	5.19	5.561	5.61	-0.460233	0.107969	acyl-[acyl-carrier-protein]--UDP-N- acetylglucosamine O-acyltransferase
Synpcc7942_0932	2.808	2.344	1.689	3.878	1.568	2.996	0.303258	0.901664	lipid-A-disaccharide synthase
Synpcc7942_0933	0	0.564	0.827	0	1.683	0	0.274374	1	conserved hypothetical protein
Synpcc7942_0934	2.5	2.284	2.612	1.607	2.726	2.508	-0.112491	0.53979	conserved hypothetical protein
Synpcc7942_0935	0.265	0.755	0.554	0.402	0.376	0.518	-0.279781	0.616723	conserved hypothetical protein
Synpcc7942_0936	3.74	1.421	1.368	2.557	1.591	0.975	-0.349691	0.423613	Rhodanese-like
Synpcc7942_0937	6.778	10.638	4.927	18.578	5.431	7.877	0.513042	0.579365	conserved hypothetical protein
Synpcc7942_0938	25.447	37.472	17.284	38.174	29.312	25.302	0.210275	0.996693	transcriptional regulator, ArsR family
Synpcc7942_0939	2.28	5.879	3.744	5.69	3.001	3.398	0.0223641	0.690501	adenylylsulfate kinase
Synpcc7942_0940	204.214	143.985	210.35	201.958	149.707	165.392	-0.11136	0.425302	transcriptional regulator, XRE family
Synpcc7942_0941	6.867	6.694	5.616	14.332	8.719	9.811	0.776949	0.173975	ATPase
Synpcc7942_0942	90.079	83.834	76.766	190.758	87.099	119.081	0.663066	0.287815	FtsH peptidase homologue, chloroplast. Metallo peptidase. MEROPS family M41
Synpcc7942_0943	30.898	23.544	29.091	23.591	23.271	22.873	-0.260453	0.237508	acetylornithine aminotransferase
Synpcc7942_0944	4.038	4.698	3.014	4.757	4.323	3.869	0.140146	0.898916	FolC bifunctional protein
Synpcc7942_0945	2.513	1.89	1.094	3.341	3.266	2.458	0.721353	0.333059	conserved hypothetical protein
Synpcc7942_0946	4.598	4.303	3.729	3.023	5.156	3.221	-0.147784	0.444201	UDP-galactopyranose mutase
Synpcc7942_0947	6.31	3.724	5.395	6.826	5.015	4.239	0.0596115	0.777955	ATPase
Synpcc7942_0948	3.576	4.92	2.964	4.309	2.098	3.538	-0.204506	0.399185	permease protein of sugar ABC transporter
Synpcc7942_0949	4.414	3.973	3.52	6.176	4.776	2.575	0.183988	0.971043	permease protein of sugar ABC transporter
Synpcc7942_0950	6.978	7.734	5.509	6.478	3.847	4.347	-0.462708	0.0858992	putative multiple sugar transport system substrate-binding protein
Synpcc7942_0951	6.254	4.113	4.273	4.202	3.581	4.391	-0.266052	0.324266	nicotinate-nucleotide pyrophosphorylase (carboxylating)
Synpcc7942_0952	12.377	6.859	11.855	15.276	22.299	21.687	0.930544	0.0655725	conserved hypothetical protein
Synpcc7942_0953	0.22	1.252	0.688	2.001	1.557	1.718	1.28723	0.166414	conserved hypothetical protein
Synpcc7942_0954	9.372	9.372	7.113	12.439	7.133	9.391	0.163638	0.925555	glycine cleavage T-protein-like
Synpcc7942_0955	181.983	207.651	165.285	128.216	180.738	171.887	-0.206716	0.296644	conserved hypothetical protein
Synpcc7942_0956	61.729	56.692	51.901	98.524	64.97	83.873	0.53838	0.473009	conserved hypothetical protein
Synpcc7942_0957	45.066	30.987	27.662	34.949	29.711	32.26	-0.0977553	0.505576	cob(I)yrinic acid a,c-diamide adenosyltransferase
Synpcc7942_0958	19.773	9.854	18.799	11.326	19.531	17.964	0.0117193	0.681336	phosphoribosylglycinamide formyltransferase
Synpcc7942_0959	76.58	39.76	46.214	54.861	50.357	48.769	-0.078109	0.538299	GTP-binding protein
Synpcc7942_0960	0.733	0.619	1.191	1.361	1.501	1.699	0.842066	0.291393	ATPase
Synpcc7942_0961	16.615	11.575	10.417	20.039	17.274	17.858	0.515014	0.499879	cell envelope-related function transcriptional attenuator common domain
Synpcc7942_0962	3.238	5.008	2.833	4.576	1.708	2.946	-0.263347	0.290155	sun protein
Synpcc7942_0963	43.952	34.371	33.045	8.142	17.857	17.124	-1.36874	2.59903e-06	probable methyltransferase
Synpcc7942_0964	20.067	16.074	12.746	10.759	7.81	12.058	-0.674594	0.0201526	conserved hypothetical protein
Synpcc7942_0965	4.877	5.137	3.102	8.859	4.209	3.871	0.368946	0.809863	ammonium transporter protein Amt1-like
Synpcc7942_0966	45.67	42.068	37.198	47.748	36.928	36.684	-0.0418952	0.570941	conserved hypothetical protein
Synpcc7942_0967	12.936	18.736	10.415	22.228	10.522	13.965	0.150501	0.887479	hydroxymethylbilane synthase
Synpcc7942_0968	69.49	43.113	44.95	25.852	62.326	56.711	-0.120887	0.490359	hypothetical protein
Synpcc7942_0969	12.085	7.146	5.799	11.802	9.266	7.397	0.18551	0.999443	Carboxymethylenebutenolidase
Synpcc7942_0970	1.429	0.555	0.95	0.789	1.105	1.186	0.0699916	0.8731	phytoene dehydrogenase-like
Synpcc7942_0971	36.891	61.957	31.325	47.139	39.199	43.501	-0.00370636	0.611788	conserved hypothetical protein
Synpcc7942_0972	3.118	2.468	2.443	2.763	1.105	2.372	-0.36352	0.40939	YjgF-like protein
Synpcc7942_0973	6.964	5.706	8.459	4.893	8.268	6.584	-0.0977228	0.489245	UDP-glucose 6-dehydrogenase
Synpcc7942_0974	25.079	15.316	11.231	7.257	25.396	18.687	-0.00801406	0.7579	UDP-glucose dehydrogenase
Synpcc7942_0975	1.49	0.544	1.197	0.522	1.3	0.598	-0.416525	0.367851	methyltransferase
Synpcc7942_0976	23.451	26.827	22.511	14.034	20.892	18.972	-0.433468	0.0742622	CBS
Synpcc7942_0977	33.832	42.887	31.093	59.445	39.729	46.11	0.430348	0.675746	phosphoribulokinase
Synpcc7942_0978	113.396	110.77	101.325	117.743	78.59	91.622	-0.176773	0.333059	ferredoxin-NADP oxidoreductase
Synpcc7942_0979	45.989	25.406	27.097	22.467	37.051	37.514	-0.0215453	0.649928	conserved hypothetical protein
Synpcc7942_0980	7.036	6.529	4.959	11.435	6.728	7.895	0.492263	0.60798	conserved hypothetical protein
Synpcc7942_0981	1.205	1.145	1.385	1.739	0.769	1.178	-0.0190368	0.672441	conserved hypothetical protein
Synpcc7942_0982	218.327	168.613	132.718	194.208	179.594	171.036	0.0682645	0.784888	conserved hypothetical protein
Synpcc7942_0983	133.616	102.087	92.251	139.083	138.436	128.303	0.307351	0.854917	deoxyribose-phosphate aldolase
Synpcc7942_0984	13.64	13.806	11.056	13.943	18.614	15.293	0.313564	0.867749	DNA replication and repair protein RecO
Synpcc7942_0985	10.558	7.575	8.795	10.094	11.618	12.805	0.358165	0.797661	conserved hypothetical protein
Synpcc7942_0986	3.191	4.463	2.223	7.944	5.403	5.895	0.961901	0.0708888	probable glycosyltransferase
Synpcc7942_0987	46.914	29.276	24.511	42.621	33.907	41.384	0.227626	0.971654	putative ferric uptake regulator, FUR family
Synpcc7942_0988	485.555	408.187	378.163	391.343	458.621	432.019	0.0113862	0.660676	conserved hypothetical protein YCF54
Synpcc7942_0989	1397.07	1256.24	1497.09	859.066	1479.2	1273.31	-0.200625	0.294174	conserved hypothetical protein
Synpcc7942_0990	2.445	1.429	2.161	1.428	3.732	2.697	0.380459	0.847648	adenosylcobinamide kinase
Synpcc7942_0991	14.921	11.034	13.316	12.497	21.954	20.824	0.493131	0.556548	cytoplasmic membrane protein
Synpcc7942_0992	4.599	4.467	3.311	2.174	2.463	2.466	-0.800902	0.00651688	conserved hypothetical protein
Synpcc7942_0993	7.769	6.818	9.51	8.205	6.399	5.982	-0.227159	0.286031	conserved hypothetical protein
Synpcc7942_0994	8.598	7.318	5.616	0.544	5.841	2.57	-1.26543	0.000220297	conserved hypothetical protein
Synpcc7942_0995	2.578	1.715	1.347	0.392	1.462	0.336	-1.36356	0.0289115	conserved hypothetical protein YCF20
Synpcc7942_0996	7.759	4.718	5.081	3.772	3.813	4.182	-0.577261	0.0552819	glycerate kinase
Synpcc7942_0997	123.452	60.285	47.018	58.715	104.684	80.491	0.0798677	0.85543	LSU ribosomal protein L32P
Synpcc7942_0998	113.13	112.175	94.784	179.374	127.149	143.595	0.491826	0.549669	FtsH peptidase homologue, chloroplast. Metallo peptidase. MEROPS family M41
Synpcc7942_0999	44.587	57.232	48.013	27.921	35.224	25.742	-0.753282	0.00569601	hypothetical protein
Synpcc7942_1000	1.296	0.661	0.826	1.008	1.254	1.36	0.379786	0.766869	conserved hypothetical protein
Synpcc7942_1001	2.593	2.411	2.824	2.598	2.581	2.662	0.00239299	0.67235	aspartate kinase
Synpcc7942_1002	322.982	485.923	267.856	913.691	734.249	744.886	1.15202	0.00651307	photosystem I reaction center subunit II
Synpcc7942_1003	9.396	8.302	9.955	16.37	13.507	14.737	0.690001	0.277598	anthranilate synthase, component I
Synpcc7942_1004	1.154	1.644	0.603	0	0.409	0.752	-1.54814	0.0870157	conserved hypothetical protein
Synpcc7942_1005	1.135	0.308	0.339	0.985	0.23	0.845	0.20882	1	HAD-superfamily hydrolase subfamily IA, variant 3
Synpcc7942_1006	3.593	2.874	2.272	4.883	4.155	3.822	0.557192	0.494043	TPR repeat
Synpcc7942_1007	2.201	2.23	1.84	4.123	3.328	3.539	0.809128	0.200933	fumarase
Synpcc7942_1008	3.105	1.021	0.624	1.451	1.185	1.557	-0.179824	0.610782	formyltetrahydrofolate deformylase
Synpcc7942_1009	12.423	6.629	3.912	7.756	4.825	4.882	-0.395013	0.20805	transcriptional regulator, XRE family
Synpcc7942_1010	36.268	21.998	24.633	25.64	26.302	25.466	-0.0988683	0.500605	ribosomal large subunit pseudouridine synthase B
Synpcc7942_1011	1.891	2.265	1.976	1.124	2.098	1.608	-0.344144	0.262815	PAS/PAC sensor signal transduction histidine kinase
Synpcc7942_1012	1.715	1.755	1.103	0.401	1.122	1.548	-0.57397	0.21858	two component transcriptional regulator, winged helix family
Synpcc7942_1013	38.344	42.976	26.561	41.887	23.821	38.203	-0.0540909	0.579672	hypothetical protein
Synpcc7942_1014	71.772	61.258	63.358	42.633	37.501	39.558	-0.714366	0.00570178	CheA signal transduction histidine kinase
Synpcc7942_1015	32.374	24.289	32.644	17.42	20.048	19.497	-0.64867	0.0116454	methyl-accepting chemotaxis sensory transducer
Synpcc7942_1016	110.775	59.247	81.07	26.013	51.549	42.729	-1.06167	0.00012241	CheW protein
Synpcc7942_1017	11.122	15.276	14.282	15.674	14.058	13.28	0.0804138	0.755824	Protein of unknown function DUF28
Synpcc7942_1018	0.963	0	0	0	0	0.419	-1.19478	0.351809	conserved hypothetical protein
Synpcc7942_1019	42.409	29.101	30.088	23.888	25.381	24.677	-0.458312	0.0711164	4-alpha-glucanotransferase
Synpcc7942_1020	5.583	2.652	2.244	0.979	2.131	1.68	-1.12891	0.00207746	O-succinylbenzoate-CoA synthase-like
Synpcc7942_1021	2.127	1.66	2.223	1.385	2.585	1.189	-0.220155	0.390172	O-succinylbenzoic acid-CoA ligase
Synpcc7942_1022	123.978	127.494	107.641	101.64	96.505	97.035	-0.28284	0.203666	conserved hypothetical protein
Synpcc7942_1023	250.287	256.31	241.582	237.085	280.689	267.379	0.0695901	0.749636	conserved hypothetical protein
Synpcc7942_1024	9.049	10.257	6.339	6.092	7.289	7.509	-0.295827	0.243149	conserved hypothetical protein
Synpcc7942_1025	2.818	1.236	1.586	5.269	1.844	2.262	0.732818	0.394978	TPR repeat
Synpcc7942_1026	8.378	6.135	7.356	8.662	10.723	10.09	0.430553	0.66884	fibronectin binding protein-like
Synpcc7942_1027	0.324	1.232	2.71	0.492	2.757	2.536	0.439167	0.910836	conserved hypothetical protein
Synpcc7942_1028	46.199	36.49	18.619	19.126	18.605	16.974	-0.888967	0.00157234	conserved hypothetical protein
Synpcc7942_1029	21.203	19.295	11.544	17.63	13.922	13.388	-0.211663	0.336131	branched chain amino acid aminotransferase
Synpcc7942_1030	11.831	15.562	8.083	22.949	9.547	15.427	0.433843	0.66551	histidinol phosphate aminotransferase
Synpcc7942_1031	33.14	20.705	16.847	21.317	33.438	34.26	0.332489	0.804753	hypothetical protein
Synpcc7942_1032	14.338	22.35	5.237	6.027	7.499	7.806	-0.974692	0.000576798	conserved hypothetical protein
Synpcc7942_1033	30.621	44.093	11.149	12.805	9.983	12.8	-1.27057	6.25455e-06	conserved hypothetical protein
Synpcc7942_1034	12.172	23.802	5.187	8.438	6.702	7.089	-0.888745	0.00207746	Transglutaminase-like
Synpcc7942_1035	25.174	25.99	19.192	26.925	34.05	31.487	0.394172	0.726342	putative proteasome-type protease
Synpcc7942_1036	11.345	9.816	4.657	9.849	3.447	7.397	-0.319193	0.27266	conserved hypothetical protein
Synpcc7942_1037	24.634	16.666	17.728	19.23	31.945	24.863	0.365305	0.755332	arginine decarboxylase
Synpcc7942_1038	10.419	9.568	2.54	8.442	6.647	7.246	-0.0123473	0.723343	photosystem II oxygen-evolving complex 23K protein
Synpcc7942_1039	0.642	0.407	0	1.626	0.607	0.558	1.4092	0.206584	conserved hypothetical protein
Synpcc7942_1040	223.794	143.419	200.961	156.782	319.09	257.229	0.367677	0.766869	conserved hypothetical protein
Synpcc7942_1041	1.496	1.421	0.391	0	0	1.463	-1.17538	0.241477	hypothetical protein
Synpcc7942_1042	1.519	3.753	2.858	7.386	3.447	5.944	1.04488	0.149493	conserved hypothetical protein
Synpcc7942_1043	3.747	3.115	1.958	4.269	2.656	3.461	0.235716	0.99493	conserved hypothetical protein
Synpcc7942_1044	17.795	8.184	14.61	8.367	15.417	15.654	-0.0414993	0.60798	Thymidylate synthase complementing protein ThyX
Synpcc7942_1045	10.458	8.454	7.873	16.972	14.089	15.161	0.787086	0.152155	amidase enhancer-like
Synpcc7942_1046	4.284	2.713	3.731	2.893	6.074	3.414	0.206693	1	conserved hypothetical protein
Synpcc7942_1047	369.503	456.214	268.781	814.2	535.77	615.237	0.84441	0.0940539	phycocyanin, beta subunit
Synpcc7942_1048	596.455	651.62	449.333	1743.46	1186.6	1342.58	1.33179	0.000745297	phycocyanin, alpha subunit
Synpcc7942_1049	57.14	112.699	33.488	138.319	75.373	96.541	0.609543	0.361111	phycobilisome rod linker polypeptide
Synpcc7942_1050	59.621	125.324	45.376	120.882	79.7	93.816	0.354118	0.814777	phycobilisome rod linker polypeptide
Synpcc7942_1051	87.58	139.196	48.143	168.356	154.761	167.788	0.83643	0.104256	phycocyanin linker protein 9K
Synpcc7942_1052	340.553	426.296	249.772	738.723	486.963	545.602	0.801015	0.128955	phycocyanin, beta subunit
Synpcc7942_1053	500.782	534.506	371.914	1467.28	1029.78	1152.06	1.37472	0.000409401	phycocyanin, alpha subunit
Synpcc7942_1054	2.36	0.59	0.909	1.51	1.409	1.458	0.181583	1	PBS lyase HEAT-like repeat
Synpcc7942_1055	0.164	0.622	0.855	0.497	0.696	0.64	0.159356	1	phycocyanin alpha-subunit phycocyanobilin lyase
Synpcc7942_1056	15.127	13.504	14.989	11.094	21.261	17.685	0.198079	0.978454	transcriptional regulator, XRE family
Synpcc7942_1057	61.541	46.904	42.388	49.6	40.678	43.351	-0.174715	0.362757	thiamine-phosphate pyrophosphorylase
Synpcc7942_1058	15.819	13.662	12.022	11.652	17.67	14.378	0.0744124	0.830134	thiamine biosynthesis protein ThiS
Synpcc7942_1059	1553.71	1847.02	1394.47	3875.03	1029.9	1983.95	0.522679	0.511869	conserved hypothetical protein
Synpcc7942_1060	3.474	5.74	2.473	10.708	3.854	4.53	0.70792	0.268377	type I restriction-modification
Synpcc7942_1061	52.144	41.558	61.441	56.511	123.879	98.865	0.847972	0.104256	conserved hypothetical protein
Synpcc7942_1062	240.489	188.051	240.531	224.507	370.783	326.447	0.462194	0.608896	conserved hypothetical protein
Synpcc7942_1063	111.949	100.12	113.122	166.327	254.053	210.684	0.956493	0.0450132	conserved hypothetical protein
Synpcc7942_1064	14.094	11.68	10.732	19.816	31.141	29.426	1.13869	0.00824183	type I restriction-modification
Synpcc7942_1065	20.651	14.084	16.073	13.97	22.781	20.74	0.178271	0.95981	DEAD/DEAH box helicase-like
Synpcc7942_1066	5.741	9.739	3.428	3.738	5.232	4.813	-0.456022	0.249427	hypothetical protein
Synpcc7942_1067	2.046	3.18	0.194	3.673	4.482	4.366	1.20753	0.0377415	conserved hypothetical protein
Synpcc7942_1068	7.248	4.341	4.775	6.822	6.478	5.137	0.172049	0.9692	pyruvate dehydrogenase dihydrolipoamide acetyltransferase component (E2)
Synpcc7942_1069	2.101	3.593	1.756	4.894	4.369	5.297	0.966414	0.112517	conserved hypothetical protein
Synpcc7942_1070	2.912	6.744	2.758	15.484	8.644	9.375	1.4321	0.000826177	oxidoreductase aldo/keto reductase
Synpcc7942_1071	107.69	98.03	76.775	152.378	101.611	113.657	0.380088	0.74193	conserved hypothetical protein
Synpcc7942_1072	1.85	7.381	3.286	1.967	0.524	0.965	-1.85581	3.87684e-06	cob(I)yrinic acid a,c-diamide adenosyltransferase
Synpcc7942_1073	6.266	16.235	7.738	11.25	6.864	7.799	-0.22271	0.302302	RNAse PH
Synpcc7942_1074	6.006	13.631	6.276	5.069	8.988	7.397	-0.272395	0.336131	conserved hypothetical protein
Synpcc7942_1075	0.129	0.369	0.135	0.197	0.55	0.169	0.531038	0.92051	conserved hypothetical protein
Synpcc7942_1076	4.163	3.489	1.535	2.232	0.694	1.277	-1.12762	0.0161109	osmotic signal transduction related protein
Synpcc7942_1077	38.29	24.873	25.306	38.281	47.789	45.663	0.574357	0.408394	conserved hypothetical protein
Synpcc7942_1078	178.828	115.038	139.795	115.525	178.359	168.156	0.0914494	0.818399	conserved hypothetical protein
Synpcc7942_1079	15.27	9.843	10.043	17.509	14.039	16.06	0.437401	0.621532	ATP-dependent DNA helicase RecG
Synpcc7942_1080	5.546	3.537	3.255	4.501	5.708	5.152	0.316095	0.847648	K+ transporter Trk
Synpcc7942_1081	7.563	9.535	7.447	7.513	11.341	8.914	0.177974	0.945139	conserved hypothetical protein
Synpcc7942_1082	10.299	16.448	10.492	35.89	21.039	27.775	1.18555	0.00557269	ATPase, E1-E2 type
Synpcc7942_1083	2.076	1.338	1.162	1.69	2.103	1.257	0.142108	0.946831	probable glycosyltransferase
Synpcc7942_1085	2.635	4.548	2.662	4.27	3.985	4.009	0.31688	0.888989	1,4-alpha-glucan branching enzyme
Synpcc7942_1086	16.107	14.118	11.822	22.138	17.262	16.378	0.407668	0.70504	uroporphyrinogen decarboxylase
Synpcc7942_1087	3.77	2.786	1.532	4.932	3.563	3.96	0.622683	0.403368	conserved hypothetical protein
Synpcc7942_1088	629.661	430.614	520.208	655.336	809.188	696.034	0.451038	0.608947	plastocyanin
Synpcc7942_1089	348.173	317.091	351.345	629.23	404.798	467.676	0.562834	0.441599	ATPase
Synpcc7942_1090	5.758	3.282	3.209	5.637	5.442	4.171	0.316076	0.851567	conserved hypothetical protein
Synpcc7942_1091	4.474	3.667	4.766	6.663	8.457	7.321	0.797841	0.18793	conserved hypothetical protein
Synpcc7942_1092	4.641	6.026	4.203	4.465	6.799	7.263	0.317167	0.896767	conserved hypothetical protein
Synpcc7942_1093	5.927	3.669	4.504	4.366	8.403	7.495	0.52313	0.530282	conserved hypothetical protein
Synpcc7942_1094	3.139	1.099	1.554	1.506	1.405	1.508	-0.39011	0.367136	putative transcriptional activator, TenA family
Synpcc7942_1095	449.176	323.573	547.5	200.629	554.905	464.456	-0.11394	0.409623	conserved hypothetical protein
Synpcc7942_1096	462.647	309.265	428.025	378.677	336.818	344.768	-0.178536	0.333059	thiamine biosynthesis protein ThiC
Synpcc7942_1097	0	0	0	0	1.149	0	8.58496	0.714344	conserved hypothetical protein
Synpcc7942_1098	3.544	3.68	3.445	6.51	3.739	4.621	0.478865	0.636421	conserved hypothetical protein
Synpcc7942_1099	3.345	1.935	3.04	6.85	4.537	4.931	0.971554	0.096258	demethylmenaquinone methyltransferase
Synpcc7942_1100	6.624	7.431	7.216	8.029	8.392	10.108	0.318642	0.884711	chromosomal replication initiator protein DnaA
Synpcc7942_1101	190.988	186.887	170.085	523.878	175.634	303.206	0.87177	0.0814475	PDZ/DHR/GLGF
Synpcc7942_1102	84.256	94.516	41.285	158.007	43.866	78.834	0.351184	0.784888	conserved hypothetical protein
Synpcc7942_1103	3.069	1.855	3.061	0.636	1.978	1.637	-0.909014	0.019732	glucosamine-6-phosphate isomerase 2
Synpcc7942_1104	2.904	2.682	1.686	2.941	2.859	2.945	0.266006	0.942874	cell division protein FtsW
Synpcc7942_1105	3.291	4.555	3.046	13.283	9.197	10.544	1.59998	9.37993e-05	MRP protein-like
Synpcc7942_1106	8.021	4.119	3.624	2.305	3.381	4.24	-0.667188	0.0728749	conserved hypothetical protein
Synpcc7942_1107	55.069	30.76	45.822	34.857	43.012	39.23	-0.168986	0.367563	TPR repeat
Synpcc7942_1108	35.146	20.033	35.952	42.713	71.33	65.609	0.979168	0.0449349	bacterial nucleoid protein Hbs
Synpcc7942_1109	1.711	1.535	0.695	1.733	3.235	2.727	0.964824	0.118797	L-threonine O-3-phosphate decarboxylase
Synpcc7942_1110	8.143	5.57	9.7	6.927	8.081	9.981	0.0939717	0.822045	response regulator receiver domain protein (CheY-like)
Synpcc7942_1111	4.77	4.287	1.819	6.953	7.494	6.22	0.925992	0.0634103	serine/threonine protein kinase
Synpcc7942_1112	9.647	3.81	4.757	9.386	7.376	7.774	0.429791	0.637081	ribosomal large subunit pseudouridine synthase D
Synpcc7942_1113	5.33	3.997	3.224	5.966	8.882	6.584	0.771821	0.194296	conserved hypothetical protein
Synpcc7942_1114	10.754	9.768	9.632	13.106	11.058	14.64	0.363824	0.804271	Ras superfamily GTP-binding protein YlqF
Synpcc7942_1115	29.212	25.715	35.285	31.756	38.374	37.743	0.257935	0.985589	conserved hypothetical protein
Synpcc7942_1116	8.783	8.505	6.089	7.185	8.621	8.04	0.0286538	0.724883	phosphoglycerate kinase
Synpcc7942_1117	2.002	2.78	1.77	1.17	5.022	2.812	0.458451	0.749636	conserved hypothetical protein
Synpcc7942_1118	3.884	2.814	3.233	3.8	5.693	4.464	0.490852	0.589365	dihydrolipoamide dehydrogenase
Synpcc7942_1119	4.97	4.149	5.508	3.889	6.192	4.713	0.0163749	0.723343	conserved hypothetical protein
Synpcc7942_1120	78.544	335.16	252.374	46.733	33.406	39.262	-2.47985	6.52661e-19	conserved hypothetical protein
Synpcc7942_1121	43.49	50.433	34.231	62.692	34.447	45.061	0.15004	0.888989	serine/threonine protein kinase
Synpcc7942_1122	117.292	103.968	119.827	61.25	92.793	81.937	-0.53147	0.0384225	LSU ribosomal protein L33P
Synpcc7942_1123	45.854	59.729	52.36	46.678	56.965	49.314	-0.046277	0.551453	SSU ribosomal protein S18P
Synpcc7942_1124	106.165	66.693	89.946	58.254	110.672	93.263	-0.00338004	0.63243	Exoribonuclease II
Synpcc7942_1125	26.836	16.789	22.798	25.355	35.261	32.434	0.486305	0.558761	putative CheA signal transduction histidine kinases, no good domain identification
Synpcc7942_1126	3.55	2.791	2.687	2.79	5.381	5.268	0.57379	0.496275	ABC transporter permease protein
Synpcc7942_1127	62.584	42.233	54.146	90.008	59.971	64.944	0.435122	0.649489	microcin-processing peptidase 2. Unknown type peptidase. MEROPS family U62
Synpcc7942_1128	1.969	3.385	1.96	8.404	7.577	9.048	1.77445	1.42457e-05	conserved hypothetical protein
Synpcc7942_1129	3.969	4.113	5.655	5.298	4.092	5.646	0.130327	0.85543	conserved hypothetical protein
Synpcc7942_1130	5.176	3.153	5.114	7.008	5.344	4.695	0.342595	0.839764	protein serine/threonine phosphatase
Synpcc7942_1131	59.792	85.206	37.968	49.609	41.732	46.182	-0.411895	0.114235	ferredoxin-thioredoxin reductase variable subunit
Synpcc7942_1132	1.618	0.797	0.689	1.456	1.954	1.875	0.7672	0.262815	conserved hypothetical protein
Synpcc7942_1133	1.999	1.311	1.244	1.663	2.834	3.29	0.773539	0.214845	bacteriocin-processing peptidase. Cysteine peptidase. MEROPS family C39
Synpcc7942_1134	10.244	5.023	6.561	4.518	6.559	6.464	-0.3154	0.336598	hypothetical protein
Synpcc7942_1135	0	1.308	0.617	0.299	0	0	-2.67448	0.0188544	cation transporter
Synpcc7942_1136	6.642	5.489	6.283	8	6.018	6.611	0.163846	0.910836	PBS lyase HEAT-like repeat
Synpcc7942_1137	16.539	20.647	13.426	13.705	13.371	13.19	-0.329895	0.182341	conserved hypothetical protein YCF23
Synpcc7942_1138	1.414	0.288	1.161	0	0.43	0.263	-2.04188	0.000418949	conserved hypothetical protein YCF62
Synpcc7942_1139	117.872	60.605	98.075	86.329	108.98	101.913	0.103989	0.833839	conserved hypothetical protein
Synpcc7942_1140	0.232	0.166	0.121	0	0.412	0.151	0.116752	1	conserved hypothetical protein
Synpcc7942_1141	0.743	0.706	1.242	0	2.107	0.969	0.192712	1	conserved hypothetical protein
Synpcc7942_1142	36.818	21.577	24.544	47.871	31.373	36.451	0.480189	0.547688	methionyl-tRNA synthetase
Synpcc7942_1143	14.367	12.349	13.225	14.55	16.488	15.389	0.217078	1	conserved hypothetical protein
Synpcc7942_1144	42.545	46.716	32.567	33.067	43.203	32.771	-0.159971	0.373703	conserved hypothetical protein
Synpcc7942_1145	52.771	32.038	27.734	36.525	53.565	54.562	0.362101	0.748659	Glutaredoxin-related protein
Synpcc7942_1146	40.919	22.162	18.781	35.438	60.18	48.871	0.819671	0.114769	conserved hypothetical protein
Synpcc7942_1147	2.596	0.685	2.26	2.191	3.476	3.197	0.677519	0.40939	conserved hypothetical protein
Synpcc7942_1148	214.19	107.357	220.31	61.256	243.996	183.871	-0.147714	0.375812	metal dependent phosphohydrolase
Synpcc7942_1149	16.391	16.961	9.6	52.181	33.451	41.932	1.57036	3.33985e-05	dTDP-glucose 46-dehydratase
Synpcc7942_1150	2684.47	2259.14	2897	2386.68	2306.65	2300.2	-0.164944	0.33702	conserved hypothetical protein
Synpcc7942_1151	5.35	5.634	4.446	5.876	5.666	6.388	0.216598	1	pantothenate synthetase / cytidylate kinase
Synpcc7942_1152	72.225	67.652	48.055	61.092	53.422	58.384	-0.120288	0.442863	rare lipoprotein A
Synpcc7942_1153	138.855	219.717	145.672	239.523	149.622	177.964	0.169503	0.898489	conserved hypothetical protein
Synpcc7942_1154	86.026	86.769	76.432	101.393	83.778	92.023	0.153434	0.890096	conserved hypothetical protein
Synpcc7942_1155	0	0.135	0.446	0.216	0.808	0.371	1.25932	0.489272	conserved hypothetical protein
Synpcc7942_1156	10.022	6.833	6.858	2.508	5.572	4.766	-0.884205	0.00170694	conserved hypothetical protein
Synpcc7942_1157	11.249	12.544	12.324	4.625	4.634	4.597	-1.38197	3.35652e-07	conserved hypothetical protein
Synpcc7942_1158	61.576	45.725	54.196	40.061	81.541	71.275	0.256169	0.956612	diguanylate cyclase/phosphodiesterase with PAS/PAC and GAF sensor(s)
Synpcc7942_1159	77.243	157.026	76.241	130.655	93.327	102.054	0.0703909	0.735316	transcriptional regulator, MarR family
Synpcc7942_1160	0.792	0.752	1.3	1.031	0.641	0.737	-0.239213	0.535025	conserved hypothetical protein
Synpcc7942_1161	0.206	0.196	0	0	0.877	0.269	1.50438	0.382099	conserved hypothetical protein
Synpcc7942_1162	5.374	2.765	4.68	4.422	4.762	5.256	0.171749	0.978454	conserved hypothetical protein
Synpcc7942_1163	4.515	2.475	3.175	2.11	4.062	3.85	-0.0204337	0.6963	conserved hypothetical protein
Synpcc7942_1164	25.079	14.091	16.996	23.839	61.56	43.916	1.20308	0.00327591	conserved hypothetical protein
Synpcc7942_1165	0.516	0	0.269	0	0.366	0	-1.09457	0.543913	hypothetical protein
Synpcc7942_1166	1.001	0.878	0.805	2.34	2.074	1.707	1.18848	0.0400838	conserved hypothetical protein
Synpcc7942_1167	11.162	10.778	6.884	10.563	6.745	8.113	-0.18123	0.40939	conserved hypothetical protein
Synpcc7942_1168	5.086	5.823	3.134	5.943	3.513	6.292	0.165284	0.951865	circadian phase modifier CpmA
Synpcc7942_1169	6.309	7.149	5.141	8.09	8.945	9.133	0.492511	0.573068	oligopeptide-binding protein of oligopeptide ABC transporter
Synpcc7942_1170	27.482	33.54	18.777	34.042	26.973	29.772	0.186108	0.969952	MECDP-synthase
Synpcc7942_1171	3.782	1.668	2.117	1.334	2.776	1.233	-0.501833	0.123529	conserved hypothetical protein
Synpcc7942_1172	3.453	1.874	3.093	3.854	4.096	4.043	0.510147	0.577175	apolipoprotein N-acyltransferase
Synpcc7942_1173	0.885	0.612	0.673	0.733	0.684	0.839	0.0559961	0.876528	conserved hypothetical protein
Synpcc7942_1174	157.415	220.683	114.697	235.256	205.073	224.133	0.431197	0.66551	photosystem II PsbJ protein
Synpcc7942_1175	386.845	503.157	305.338	675.944	682.597	694.969	0.780669	0.151408	photosystem II protein L
Synpcc7942_1176	350.946	483.581	300.326	504.408	494.321	502.018	0.403174	0.719456	cytochrome b559, beta subunit
Synpcc7942_1177	326.581	401.102	201.111	474.575	460.697	474.473	0.602002	0.358586	cytochrome b559, alpha subunit
Synpcc7942_1178	29.271	22.357	23.371	28.511	36.534	36.14	0.432037	0.649928	photosystem II stability/assembly factor
Synpcc7942_1179	35.995	21.634	28.145	18.971	19.093	22.99	-0.490434	0.0712317	rubredoxin
Synpcc7942_1180	295.654	290.528	282.662	359.232	209.935	267.29	-0.0548056	0.522213	NADH dehydrogenase subunit 3
Synpcc7942_1181	288.871	349.651	310.44	454.826	283.177	321.399	0.158827	0.883782	NADH-quinone oxidoreductase, B subunit
Synpcc7942_1182	154.44	193.633	149.455	262.708	144.2	189.332	0.261114	0.971043	NADH dehydrogenase I subunit J
Synpcc7942_1183	9.03	7.259	8.71	13.507	10.044	10.688	0.453723	0.655967	conserved hypothetical protein
Synpcc7942_1184	20.919	24.17	16.306	29.889	21.962	19.169	0.210095	0.994425	6-pyruvoyl-tetrahydropterin synthase-like protein
Synpcc7942_1185	4.439	3.515	3.093	4.496	2.098	4.824	0.0476426	0.853829	conserved hypothetical protein
Synpcc7942_1186	1.023	0.555	0.305	2.219	0.828	0.19	0.780664	0.514515	putative riboflavin-specific deaminase
Synpcc7942_1187	1.389	1.732	0.907	1.715	0.862	1.245	-0.075678	0.673113	conserved hypothetical protein
Synpcc7942_1188	22.604	19.746	23.077	56.046	33.519	44.044	1.03003	0.031076	Ap-4-A phosphorylase II-like protein
Synpcc7942_1189	4.713	3.648	3.465	2.386	1.485	2.048	-0.998172	0.00801064	molybdenum cofactor guanylyltransferase
Synpcc7942_1190	3.704	3.785	4.09	6.37	5.549	5.559	0.593903	0.444368	leucyl aminopeptidase. Metallo peptidase. MEROPS family M17
Synpcc7942_1191	0.185	0.176	0.773	1.686	0.787	1.206	1.69526	0.0733378	guanylate kinase
Synpcc7942_1192	28.191	38.867	23.71	68.156	41.185	51.78	0.827868	0.123905	conserved hypothetical protein
Synpcc7942_1193	11.439	18.113	11.216	44.196	11.412	20.074	0.892464	0.0925575	Phospholipid/glycerol acyltransferase
Synpcc7942_1194	4.222	4.862	3.209	2.333	3.628	3.838	-0.327041	0.268668	pyridoxal phosphate biosynthetic protein PdxJ
Synpcc7942_1195	95.585	59.829	70.278	78.95	91.015	86.905	0.186681	0.978182	conserved hypothetical protein
Synpcc7942_1196	27.573	18.828	13.956	32.724	26.264	29.214	0.547268	0.469438	conserved hypothetical protein
Synpcc7942_1197	2.76	4.151	2.523	5.764	2.934	4.648	0.500331	0.636041	indole-3-glycerol phosphate synthase
Synpcc7942_1198	3.404	3.368	2.445	5.063	2.714	3.699	0.316158	0.871473	dihydrolipoamide dehydrogenase
Synpcc7942_1199	12.745	12.796	12.41	4.4	11.498	8.121	-0.659896	0.0201177	probable tRNA/rRNA methyltransferase
Synpcc7942_1200	0.906	0.478	0.21	0.306	0.286	0.788	-0.207563	0.749636	conserved hypothetical protein
Synpcc7942_1201	3.068	3.796	3.803	4.878	4.653	5.118	0.457537	0.678758	probable glycosyltransferase
Synpcc7942_1202	1.241	2.632	1.901	1.319	1.114	1.941	-0.400378	0.147412	conserved hypothetical protein
Synpcc7942_1203	0	0.469	0.773	0	0	0	-8.69697	0.0231909	conserved hypothetical protein
Synpcc7942_1204	2.269	0.616	0.339	0.492	0	1.691	-0.5619	0.554256	Prevent-host-death protein
Synpcc7942_1206	4.069	7.732	6.185	5.62	10.49	6.271	0.315353	0.956399	conserved hypothetical protein
Synpcc7942_1207	45.639	62.464	31.523	52.292	92.119	82.209	0.698696	0.252	Addiction module toxin, Txe/YoeB
Synpcc7942_1208	99.705	103.471	69.038	91.244	109.562	107.563	0.179915	0.963158	Prevent-host-death protein
Synpcc7942_1209	1129.44	982.673	1320.81	965.154	1580.69	1333.01	0.176194	0.912902	conserved hypothetical protein
Synpcc7942_1210	364.551	301.14	366.362	324.556	513.338	434.737	0.302296	0.888955	conserved hypothetical protein
Synpcc7942_1211	128.152	110.219	138.549	126.339	156.087	137.008	0.154184	0.884711	probable molybdopterin-guanine dinucleotide biosynthesis protein A
Synpcc7942_1212	320.796	257.933	333.575	249.015	522.459	397.914	0.358166	0.802663	conserved hypothetical protein
Synpcc7942_1213	5.387	4.187	4.606	4.092	4.166	4.79	-0.120002	0.577175	virulence associated protein C
Synpcc7942_1214	4.457	2.31	3.599	8.002	2.011	6.076	0.634067	0.453591	Glutathione peroxidase
Synpcc7942_1215	0.81	0.577	0.318	0	0	0.396	-2.09785	0.00410951	acyl-CoA dehydrogenase family protein-like
Synpcc7942_1216	8.443	6.405	5.13	17.798	18.188	17.753	1.42742	0.000278853	circadian clock protein KaiC
Synpcc7942_1217	44.94	29.509	33.148	92.366	83.856	87.904	1.29556	0.00172004	circadian clock protein KaiB
Synpcc7942_1218	10.39	7.601	11.356	18.323	34.031	29.277	1.47581	0.000230684	circadian clock protein KaiA
Synpcc7942_1219	385.827	488.302	421.778	726.693	531.909	598.474	0.51907	0.526931	LSU ribosomal protein L21P
Synpcc7942_1220	1091.06	1309.37	899.114	1570.31	1527.28	1529.46	0.487828	0.555798	LSU ribosomal protein L27P
Synpcc7942_1221	31.064	45.936	35.283	38.984	29.871	35.929	-0.0997183	0.455429	response regulator receiver domain protein (CheY-like)
Synpcc7942_1222	4.384	3.617	4.581	1.928	3.598	3.31	-0.50975	0.097407	tRNA pseudouridine synthase B
Synpcc7942_1223	5.629	6.5	8.054	7.104	8.226	8.809	0.25819	0.996084	DevC protein
Synpcc7942_1224	5.379	3.7	4.361	5.072	5.785	5.2	0.256617	0.969173	ABC-transporter membrane fusion protein
Synpcc7942_1225	8.611	5.324	6.427	12.044	6.976	12.655	0.637389	0.359232	phycocyanobilin:ferredoxin oxidoreductase
Synpcc7942_1226	14.195	9.195	10.45	12.742	11.663	12.831	0.137957	0.895946	processing protease
Synpcc7942_1227	20.699	14.65	20.903	17.938	17.135	15.942	-0.140975	0.404865	DNA repair protein RadC
Synpcc7942_1228	0.235	0.446	0.123	0	0.333	0.153	-0.722734	0.540444	conserved hypothetical protein
Synpcc7942_1229	0.642	1.22	1.208	2.732	0.182	1.005	0.351942	0.94907	precorrin-4 C11-methyltransferase
Synpcc7942_1230	3.286	1.561	2.453	3.744	1.664	3.061	0.214213	1	prolipoprotein diacylglyceryl transferase
Synpcc7942_1231	29.114	34.921	15.867	54.887	28.803	37.008	0.59508	0.370482	apocytochrome f component of cytochrome b6/f complex
Synpcc7942_1232	18.152	16.167	12.053	11.49	15.28	15.534	-0.132451	0.471172	cytochrome b6-f complex iron-sulfur subunit
Synpcc7942_1233	4.329	4.68	1.716	5.896	7.196	5.256	0.774478	0.23985	conserved hypothetical protein
Synpcc7942_1234	88.736	56.008	87.642	60.322	89.612	77.67	-0.0299969	0.580401	conserved hypothetical protein
Synpcc7942_1235	1.865	3.721	1.072	2.267	3.503	2.858	0.373789	0.79443	assimilatory nitrate reductase (ferredoxin) precursor
Synpcc7942_1236	37.872	81.718	18.752	66.182	29.653	39.38	-0.0329833	0.580315	nitrate transport ATP-binding subunits C and D
Synpcc7942_1237	28.312	57.614	11.747	37.447	16.523	26.293	-0.283215	0.214845	nitrate transport ATP-binding subunits C and D
Synpcc7942_1238	27.593	36.376	8.383	49.489	18.612	26.313	0.383954	0.716582	nitrate transport permease
Synpcc7942_1239	19.164	30.004	5.367	40.176	14.889	21.092	0.481772	0.546793	ABC-type nitrate/nitrite transport system substrate-binding protein
Synpcc7942_1240	15.79	14.182	9.637	3.729	7.243	5.97	-1.22508	1.72582e-05	assimilatory nitrite reductase (ferredoxin) precursor
Synpcc7942_1241	12.253	8.13	12.092	8.568	12.959	12.174	0.053457	0.74445	nitrite reductase related protein
Synpcc7942_1242	6.258	5.424	8.604	9.007	11.985	6.586	0.442977	0.710954	transcriptional regulator, LysR family
Synpcc7942_1243	3.228	3.206	4.599	4.68	8.111	7.652	0.889601	0.149396	cyclic nucleotide-binding domain (cNMP-BD) protein
Synpcc7942_1244	1.179	1.195	0.657	0.239	1.672	0.615	-0.262654	0.453266	ATPase
Synpcc7942_1245	3.848	1.687	1.546	3.597	3.357	4.631	0.709995	0.414905	conserved hypothetical protein
Synpcc7942_1246	5.864	4.93	3.662	6.246	5.255	5.097	0.199302	1	carotene isomerase
Synpcc7942_1247	3.404	3.638	3.556	3.878	6.032	6.103	0.595314	0.586567	conserved hypothetical protein
Synpcc7942_1248	1.782	3.217	1.117	0	1.768	1.394	-0.95109	0.0417295	conserved hypothetical protein
Synpcc7942_1249	528.688	383.703	312.181	819.232	610.127	666.728	0.77542	0.140508	photosystem I reactionCenter subunit IX
Synpcc7942_1250	168.477	152.781	120.032	415.9	231.311	299.584	1.10132	0.0102691	photosystem I reaction center subunit III precursor
Synpcc7942_1251	2.334	2.587	1.524	1.182	1.517	1.395	-0.654284	0.0697203	O-sialoglycoprotein endopeptidase
Synpcc7942_1252	0.799	0.607	2.004	0.485	2.605	1.667	0.479921	0.751861	DNA repair protein RAD32-like
Synpcc7942_1253	11.949	14.791	14.756	22.002	20.02	19.358	0.564763	0.522429	conserved hypothetical protein
Synpcc7942_1254	556.69	510.004	624.542	795.547	1004.9	937.754	0.695147	0.255501	cyclic nucleotide-binding domain (cNMP-BD) protein
Synpcc7942_1255	5.088	1.917	2.567	3.198	3.233	3.317	0.0262777	0.785375	L-cysteine/cystine lyase
Synpcc7942_1256	10.303	14.682	8.074	25.992	14.085	18.473	0.824569	0.14974	glutathione S-transferase
Synpcc7942_1257	12.432	8.031	7.101	9.485	9.948	9.078	0.0487282	0.769197	chloride channel-like
Synpcc7942_1258	12.332	9.372	5.412	7.119	11.539	9.97	0.0782741	0.847896	conserved hypothetical protein
Synpcc7942_1259	42.696	34.062	39.094	100.383	75.264	83.458	1.16123	0.0062145	arsenite-activated ATPase (arsA)
Synpcc7942_1260	306.568	326.743	214.55	675.533	374.657	475.828	0.84787	0.0896307	conserved hypothetical protein
Synpcc7942_1261	9.798	5.757	5.927	8.03	7.128	6.557	0.0155615	0.737415	triosephosphate isomerase
Synpcc7942_1262	10.085	5.988	7.508	10.82	13.582	13.89	0.699348	0.243149	uncharacterized FAD-dependent dehydrogenase
Synpcc7942_1263	13.887	8.967	7.398	49.223	58.804	56.1	2.43959	1.66885e-13	N6-adenine-specific DNA methylase-like
Synpcc7942_1264	4.534	3.363	3.18	2.736	2.994	2.592	-0.412436	0.145123	Na+/H+ antiporter
Synpcc7942_1265	11.298	14.537	9.414	11.297	6.893	8.578	-0.397034	0.132203	conserved hypothetical protein
Synpcc7942_1266	4.469	5.226	3.233	1.828	2.437	2.242	-0.990104	0.0075042	Ham1-like protein
Synpcc7942_1267	6.545	4.104	3.42	2.585	6.124	5.975	0.0617123	0.844837	conserved hypothetical protein
Synpcc7942_1268	4.211	3.533	2.86	2.878	3.184	3.935	-0.0850167	0.570941	Phosphoglucomutase
Synpcc7942_1269	0.438	1.665	2.137	0.555	1.967	1.905	0.062222	0.749636	magnesium transporter
Synpcc7942_1270	56.726	57.484	70.411	122.211	91.144	101.767	0.771334	0.190534	hypothetical protein
Synpcc7942_1271	2.629	4.469	1.735	5.885	3.138	4.15	0.576447	0.526059	conserved hypothetical protein
Synpcc7942_1272	0.774	0.551	0.202	2.644	0	0.504	1.04228	0.427952	conserved hypothetical protein
Synpcc7942_1273	1.197	0.821	0.347	0.505	0.848	0.954	-0.0357762	0.782424	Protein of unknown function UPF0031
Synpcc7942_1274	9.863	9.37	11.72	12.926	18.917	17.148	0.662386	0.352181	TPR repeat
Synpcc7942_1275	7.983	6.334	7.15	9.595	15.297	12.354	0.79488	0.163274	conserved hypothetical protein
Synpcc7942_1276	2.608	2.106	1.499	2.575	2.403	2.381	0.244111	0.993657	extracellular solute-binding protein, family 3
Synpcc7942_1277	90.762	88.989	63.531	157.766	112.589	123.665	0.695632	0.243598	LSU ribosomal protein L20P
Synpcc7942_1278	425.192	282.324	326.985	343.412	469.562	449.127	0.286892	0.889301	LSU ribosomal protein L35P
Synpcc7942_1279	0.405	0.385	0.423	0	0.574	0.528	-0.138097	1	hypothetical protein
Synpcc7942_1280	13.987	8.15	7.6	10.199	8.329	8.633	-0.130709	0.475848	conserved hypothetical protein
Synpcc7942_1281	26.079	24.496	31.254	40.513	42.404	35.929	0.538393	0.510631	conserved hypothetical protein
Synpcc7942_1282	22.206	20.603	21.144	15.448	19.86	17.861	-0.266413	0.237995	GTP cyclohydrolase subunit MoaA
Synpcc7942_1283	5.741	5.649	6.213	1.557	2.907	2.674	-1.30187	0.00032754	molybdopterin synthase subunit MoaE
Synpcc7942_1284	4.488	6.751	7.035	3.409	10.605	4.39	0.0102252	0.74808	molybdopterin converting factor subunit 1
Synpcc7942_1285	0	0	0.549	0.479	0.596	0.137	1.13822	0.468974	GTP cyclohydrolase subunit MoaC
Synpcc7942_1286	0.168	1.441	1.497	1.408	1.314	1.428	0.417703	0.867056	molybdopterin molybdochelatase
Synpcc7942_1287	20.889	23.338	18.219	21.41	29.536	27.821	0.334968	0.834834	VCBS
Synpcc7942_1288	6.042	2.679	3.578	4.283	6.567	4.99	0.364953	0.797661	conserved hypothetical protein
Synpcc7942_1289	148.478	121.381	128.018	119.603	140.764	135.134	-0.0086411	0.613283	putative modulator of DNA gyrase
Synpcc7942_1290	13918.8	9340.14	7655.83	6096.62	3467.41	4397.01	-1.14689	2.25551e-05	SmtA metallothionein
Synpcc7942_1291	2.767	2.629	1.735	1.261	2.746	2.165	-0.208272	0.585986	transcriptional regulator, ArsR family
Synpcc7942_1292	34.33	28.054	29.527	27.973	27.008	28.737	-0.134695	0.403368	DNA primase
Synpcc7942_1293	4.994	5.343	3.815	7.842	5.89	6.239	0.496812	0.55723	phenylalanyl-tRNA synthetase beta subunit
Synpcc7942_1294	24.209	17.497	21.013	24.617	28.97	27.41	0.36895	0.768256	serine/threonine protein kinase
Synpcc7942_1295	29.625	18.716	27.73	16.863	28.243	24.156	-0.135277	0.407294	Phospholipid/glycerol acyltransferase
Synpcc7942_1296	0.293	0.139	0.153	0	0.624	0.191	0.476285	0.908384	conserved hypothetical protein
Synpcc7942_1297	85.596	86.409	73.249	83.718	82.235	77.906	-0.00822935	0.611532	Malate dehydrogenase (oxaloacetate decarboxylating)
Synpcc7942_1298	314.993	294.205	343.137	252.878	559.379	455.443	0.412671	0.706363	diguanylate cyclase (GGDEF domain)
Synpcc7942_1299	0.424	0.907	1.33	2.899	2.255	2.212	1.46787	0.0130906	conserved hypothetical protein
Synpcc7942_1300	1.791	1.532	0.374	0.272	2.032	0.701	-0.298721	0.546756	conserved hypothetical protein
Synpcc7942_1301	29.154	15.306	24.925	11.443	25.708	22.282	-0.223349	0.296828	ATP-dependent DNA helicase RecQ
Synpcc7942_1302	2497.88	2329.1	2621.07	2118.27	2916.09	2647.33	0.0445609	0.696418	conserved hypothetical protein
Synpcc7942_1303	29.429	17.018	19.521	17.883	23.945	22.025	-0.0470098	0.61069	conserved hypothetical protein
Synpcc7942_1304	3.208	3.217	2.979	6.497	9.853	7.668	1.35249	0.00567253	conserved hypothetical protein
Synpcc7942_1305	4.563	3.191	3.047	5.777	4.942	4.38	0.483174	0.585323	ATPase
Synpcc7942_1306	91.733	51.182	68.087	67.741	92.377	84.256	0.211831	1	conserved hypothetical protein
Synpcc7942_1307	1.502	0.594	1.046	1.141	1.419	1.142	0.236414	1	putative ABC-2 type transport system permease protein
Synpcc7942_1308	5.163	1.726	3.097	2.033	5.015	3.117	0.0256238	0.777955	tryptophanyl-tRNA synthetase
Synpcc7942_1309	0.547	0.312	0	0	0.931	0.428	0.659967	0.739406	conserved hypothetical protein
Synpcc7942_1310	11.87	21.756	11.087	62.875	21.297	33.287	1.39333	0.000601535	ndhF3 operon transcriptional regulator
Synpcc7942_1311	1.716	2.989	2.391	1.738	5.677	4.103	0.698578	0.507227	conserved hypothetical protein
Synpcc7942_1312	1.076	0.968	1.184	0.086	0.883	0.369	-1.26867	0.00207746	ATPase
Synpcc7942_1313	2.326	1.617	1.778	1.723	0.965	1.184	-0.562827	0.0832359	aspartyl-tRNA synthetase
Synpcc7942_1314	432.755	540.826	428.147	987.609	262.992	496.319	0.317607	0.877614	FtsH-2 peptidase. Metallo peptidase. MEROPS family M41
Synpcc7942_1315	82.356	103.166	56.66	121.013	71.914	87.72	0.212663	0.999984	gid protein
Synpcc7942_1316	3.738	2.243	2.467	1.793	2.929	1.539	-0.432038	0.19666	Mn transporter MntC
Synpcc7942_1317	6.641	5.652	3.325	3.993	3.138	4.51	-0.4239	0.182341	ATPase
Synpcc7942_1318	1.918	0.683	0.501	1.274	0.85	0.625	-0.174113	0.66638	manganese transport system membrane protein MntB
Synpcc7942_1319	2.647	1.796	1.778	1.149	1.608	1.233	-0.640369	0.16365	Uracil phosphoribosyltransferase
Synpcc7942_1320	227.687	236.275	218.184	158.356	253.213	220.801	-0.109311	0.432114	conserved hypothetical protein
Synpcc7942_1321	1.301	1.427	0.837	1.217	1.419	1.305	0.144544	0.932748	conserved hypothetical protein
Synpcc7942_1322	735.351	585	469.364	453.096	519.35	503.394	-0.278193	0.227776	photosystem I subunit IV psaE
Synpcc7942_1323	0.481	0.8	1.257	0.548	1.876	2.039	0.813587	0.392491	DNA-(apurinic or apyrimidinic site) lyase / Formamidopyrimidine-DNA glycosylase
Synpcc7942_1324	81.76	77.884	65.37	58.842	74.687	71.109	-0.136939	0.399887	DEAD/DEAH box helicase-like
Synpcc7942_1325	13.764	5.827	8.833	12.5	9.544	11.12	0.222487	0.98463	primary replicative DNA helicase
Synpcc7942_1326	4.041	3.783	2.712	5.242	5.143	4.115	0.460613	0.604216	transcription-repair coupling factor
Synpcc7942_1327	65.988	23.756	40.283	37.46	77.795	62.045	0.447372	0.59519	hypothetical protein
Synpcc7942_1328	3.118	1.481	2.443	9.867	2.21	5.76	1.34044	0.0180056	conserved hypothetical protein
Synpcc7942_1329	16.285	16.863	10.55	34.882	15.007	21.236	0.702751	0.258023	conserved hypothetical protein
Synpcc7942_1330	7.149	10.631	4.385	19.596	6.83	14.794	0.894971	0.0976927	conserved hypothetical protein
Synpcc7942_1331	141.912	93.715	110.914	70.108	68.699	78.234	-0.675051	0.013135	CAB/ELIP/HLIP superfamily protein
Synpcc7942_1332	21.868	19.369	18.384	19.483	24.01	23.585	0.170011	0.942874	conserved hypothetical protein
Synpcc7942_1333	10.563	9.756	6.132	12.258	6.656	9.757	0.116257	0.872686	ExsB
Synpcc7942_1334	3.871	2.151	2.29	4.438	1.864	2.381	0.0629757	0.825578	aminodeoxychorismate synthase, subunit I
Synpcc7942_1335	1.284	0.732	1.208	1.171	2.185	1.507	0.592543	0.586567	probable branched-chain amino acid aminotransferase
Synpcc7942_1336	7.071	3.762	4.335	4.297	7.886	6.885	0.330064	0.830716	conserved hypothetical protein
Synpcc7942_1337	4.625	5.678	3.371	7.603	5.044	6.279	0.468846	0.597011	Integrins alpha chain
Synpcc7942_1338	42.642	37.538	30.659	131.144	63.043	85.195	1.33375	0.000826177	conserved hypothetical protein
Synpcc7942_1339	21.469	8.954	4.924	20.682	13.362	15.022	0.473102	0.587848	conserved hypothetical protein
Synpcc7942_1340	128.56	78.575	96.376	181.368	172.259	160.054	0.759118	0.163274	peptide deformylase
Synpcc7942_1341	3.197	2.858	2.554	4.856	3.866	3.678	0.526269	0.568874	conserved hypothetical protein
Synpcc7942_1342	0.842	0.888	0.391	0.426	0.53	0.61	-0.436938	0.387601	GDP-mannose 4,6-dehydratase
Synpcc7942_1343	3.559	8.062	2.384	7.347	4.01	5.592	0.275205	0.956399	NADH dehydrogenase subunit 1
Synpcc7942_1344	13.245	44.759	8.409	45.337	14.024	31.046	0.444952	0.669868	NADH-plastoquinone oxidoreductase, I subunit NADH-quinone oxidoreductase, chain I
Synpcc7942_1345	11.963	35.696	8.803	47.865	18.871	32.738	0.817006	0.148205	NADH dehydrogenase subunit 6
Synpcc7942_1346	20.945	33.578	7.865	34.304	22.27	23.472	0.359545	0.794539	NADH dehydrogenase subunit 4L
Synpcc7942_1347	1.025	0.779	0.857	0.311	0.581	0.267	-1.19698	0.0262134	2-hydroxyacid dehydrogenase-like
Synpcc7942_1348	5.786	6.79	3.201	4.136	8.203	9.764	0.486341	0.657387	hypothetical protein
Synpcc7942_1349	6.242	2.542	3.727	2.258	1.686	2.907	-0.868525	0.0182036	conserved hypothetical protein
Synpcc7942_1350	0.667	0.634	0	2.028	0.473	3.046	2.08954	0.031076	hypothetical protein
Synpcc7942_1351	0.718	0.819	1.801	0	1.018	0.936	-0.771636	0.170704	HAD-superfamily hydrolase subfamily IA, variant 3
Synpcc7942_1352	25.125	33.516	24.197	22.822	25.265	24.252	-0.195511	0.305633	acetyl-coenzyme A synthetase
Synpcc7942_1353	2.137	1.305	0.478	1.855	1.082	0.995	0.0044063	0.835095	conserved hypothetical protein
Synpcc7942_1354	28.033	21.189	19.457	18.133	20.984	19.39	-0.231249	0.290847	putative export protein
Synpcc7942_1355	24.52	17.662	20.842	26.242	37.824	34.695	0.648015	0.300493	response regulator receiver modulated diguanylate cyclase/phosphodiesterase with PAS/PAC sensor(s)
Synpcc7942_1356	34.036	28.505	25.738	38.098	55.871	49.055	0.696096	0.251064	response regulator receiver domain protein (CheY-like)
Synpcc7942_1357	19.164	14.254	20.969	22.449	26.155	24.032	0.417403	0.702564	multi-sensor signal transduction histidine kinase
Synpcc7942_1358	24.624	24.496	32.332	24.677	37.834	34.128	0.246647	1	conserved hypothetical protein
Synpcc7942_1359	5.927	4.022	5.574	6.174	6.842	6.514	0.331227	0.853829	coenzyme F420 hydrogenase
Synpcc7942_1360	0.857	1.332	1.79	1.183	1.546	2.844	0.485737	0.713734	cell envelope-related transcriptional attenuator
Synpcc7942_1361	71.718	67.556	70.495	117.259	83.58	85.331	0.448065	0.644915	conserved hypothetical protein
Synpcc7942_1362	507.804	437.913	407.68	952.069	711.576	803.273	0.866123	0.0797088	conserved hypothetical protein
Synpcc7942_1363	28.009	48.839	27.415	117.951	94.495	102.173	1.59335	4.03283e-05	hypothetical protein
Synpcc7942_1364	82.763	52.34	54.755	105.641	84.355	97.387	0.598046	0.361947	conserved hypothetical protein
Synpcc7942_1365	3.506	3.747	2.137	1.997	5.591	4.572	0.372841	0.809896	Multiple antibiotic resistance (MarC)-related proteins
Synpcc7942_1366	2.911	1.064	1.521	0	1.587	0.292	-1.5469	0.000725031	1,4-dihydroxy-2-naphthoate phytyltransferase
Synpcc7942_1367	1.493	0.213	0.078	0.68	0.423	0.097	-0.570903	0.313995	cytochrome P450
Synpcc7942_1368	9.724	7.506	11.749	10.156	18.956	11.492	0.486571	0.649511	conserved hypothetical protein
Synpcc7942_1369	1.766	0.61	1.174	3.658	1.821	4.187	1.44433	0.0118395	DNA replication and repair protein RecR
Synpcc7942_1370	21.698	20.209	28.452	12.28	63.331	52.705	0.866866	0.122566	hypothetical protein
Synpcc7942_1371	4.561	4.834	5.316	2.132	8.705	7.778	0.339509	0.854607	magnesium and cobalt transport protein CorA
Synpcc7942_1372	7.602	6.027	5.405	12.025	7.941	9.167	0.613997	0.351809	methionine synthase (B12-dependent)
Synpcc7942_1373	54.575	75.122	60.859	89.146	103.577	96.609	0.602503	0.389769	hydrogenase accessory protein
Synpcc7942_1374	22.336	16.108	17.979	12.546	24.126	18.928	-0.0211974	0.611532	ribosomal large subunit pseudouridine synthase D
Synpcc7942_1375	19.365	10.035	8.38	21.395	13.588	17.345	0.469929	0.573514	conserved hypothetical protein
Synpcc7942_1376	6.499	12.511	12.153	17.668	17.458	18.734	0.789322	0.213883	hypothetical protein
Synpcc7942_1377	147.357	84.194	132.776	99.896	178.287	151.527	0.238128	0.983865	metal dependent phosphohydrolase
Synpcc7942_1378	0.987	1.718	0.859	0.125	1.515	0.965	-0.451767	0.245869	conserved hypothetical protein
Synpcc7942_1379	7.122	6.41	4.465	11.844	7.546	8.407	0.627088	0.352181	acetyl-coenzyme A carboxylase carboxyl transferase subunit alpha / biotin carboxylase
Synpcc7942_1380	13.673	7.029	11.937	7.463	17.119	12.041	0.166139	0.939226	sulfate permease
Synpcc7942_1381	26.189	24.729	26.923	37.047	41.714	40.373	0.613964	0.366063	ATPase
Synpcc7942_1382	54.954	40.981	37.163	57.747	69.885	65.477	0.536916	0.449573	diguanylate cyclase/phosphodiesterase (GGDEF & EAL domains) with PAS/PAC sensor(s)
Synpcc7942_1383	40.405	101.164	51.164	48.983	35.272	41.009	-0.62162	0.0140823	Inorganic diphosphatase
Synpcc7942_1384	59.381	31.303	46.789	72.423	75.459	77.119	0.710771	0.218776	conserved hypothetical protein
Synpcc7942_1385	25.757	17.915	21.627	14.673	22.822	14.994	-0.31503	0.255334	conserved hypothetical protein
Synpcc7942_1386	11.345	7.185	9.126	14.089	10.978	11.389	0.398526	0.726691	cob(I)yrinic acid a,c-diamide adenosyltransferase
Synpcc7942_1387	17.141	8.084	9.536	5.995	9.091	8.844	-0.538593	0.0633099	conserved hypothetical protein
Synpcc7942_1388	15.445	14.401	6.575	8.907	13.989	11.748	-0.0721589	0.586764	Carbonate dehydratase
Synpcc7942_1389	152.736	253.75	147.481	498.714	173.629	273.181	0.771311	0.170751	photosystem q(b) protein
Synpcc7942_1390	14.798	6.748	9.278	7.643	23.077	15.052	0.570365	0.455429	protein kinase C inhibitor
Synpcc7942_1391	37.021	22.754	32.515	15.723	36.965	28.723	-0.180944	0.347718	Mg chelatase-related protein
Synpcc7942_1392	1.054	0.596	0.525	0.496	0.854	0.916	0.0590527	0.837109	alkaline phosphatase
Synpcc7942_1393	3.348	3.498	2.915	1.356	4.588	3.347	-0.0711727	0.607418	histone deacetylase/AcuC/AphA family protein-like
Synpcc7942_1394	22.343	12.318	20.867	16.18	22.813	20.455	0.0984077	0.819399	PDZ/DHR/GLGF
Synpcc7942_1395	15.073	8.546	7.113	11.449	17.922	14.583	0.51621	0.515487	conserved hypothetical protein
Synpcc7942_1396	125.061	72.189	99.665	84.772	90.894	93.41	-0.142035	0.410757	conserved hypothetical protein
Synpcc7942_1397	99.188	74.523	103.965	124.301	129.4	120.124	0.428957	0.674718	conserved hypothetical protein
Synpcc7942_1398	82.77	63.535	70.89	92.454	174.061	147.104	0.929302	0.0480165	Cellulose synthase (UDP-forming)
Synpcc7942_1399	74.967	45.856	65.125	112.676	156.539	143.408	1.14991	0.00625229	conserved hypothetical protein
Synpcc7942_1400	85.817	61.73	88.912	81.981	183.979	156.289	0.836496	0.10558	Endo-1,4-beta-xylanase
Synpcc7942_1401	351.973	343.362	344.924	385.733	341.598	355.062	0.0572815	0.723343	conserved hypothetical protein
Synpcc7942_1402	17.18	11.24	17.952	12.557	25.275	18.493	0.280505	0.929035	conserved hypothetical protein
Synpcc7942_1403	12.878	8.739	9.749	8.385	12.669	10.282	-0.00138039	0.673149	Hydroxyacylglutathione hydrolase
Synpcc7942_1404	13.318	10.966	14.69	10.341	11.539	10.806	-0.253818	0.267515	two component transcriptional regulator, winged helix family
Synpcc7942_1405	53.181	31.049	32.938	82.845	74.024	79.939	1.01512	0.0231909	conserved hypothetical protein
Synpcc7942_1406	24.443	14.371	22.843	15.133	36.222	26.341	0.333561	0.834149	ATPase
Synpcc7942_1407	10.386	10.461	12.552	8.269	17.829	15.257	0.308232	0.895946	iron(III) ABC transporter permease protein
Synpcc7942_1408	0.954	0.604	0.166	0.966	2.255	1.867	1.55968	0.0256171	membrane-associated protein
Synpcc7942_1409	3.094	3.224	4.172	7.43	7.783	5.987	1.01484	0.0557609	iron transport system substrate-binding protein
Synpcc7942_1410	182.761	124.437	178.745	241.129	193.278	200.584	0.385947	0.749636	2-isopropylmalate synthase
Synpcc7942_1411	24.806	17.674	7.987	19.718	15.335	15.985	0.0162305	0.74464	conserved hypothetical protein
Synpcc7942_1412	180.389	132.572	139.652	87.898	171.457	151.493	-0.139672	0.407915	conserved hypothetical protein
Synpcc7942_1413	6.618	3.721	2.681	3.283	3.638	3.875	-0.270164	0.366063	conserved hypothetical protein
Synpcc7942_1414	61.883	42.356	52.025	74.566	73.974	70.609	0.487919	0.553903	ATPase
Synpcc7942_1415	31.102	37.909	25.277	61.115	23.479	32.649	0.314347	0.871473	Proton-translocating NADH-quinone oxidoreductase, chain N
Synpcc7942_1416	84.935	65.474	79.9	81.359	75.654	76.917	0.0225058	0.664796	DNA topoisomerase I
Synpcc7942_1417	34.347	21.293	22.662	28.059	27.951	28.822	0.115555	0.866093	conserved hypothetical protein
Synpcc7942_1418	3.453	0.937	2.577	0	1.399	0	-2.31367	0.00901152	hypothetical protein
Synpcc7942_1419	203.503	124.043	183.897	156.555	259.757	220.058	0.315291	0.854917	light-independent protochlorophyllide reductase, iron-sulfur ATP-binding protein
Synpcc7942_1420	76.161	50.198	53.538	42.515	56.415	50.94	-0.263455	0.245869	light-independent protochlorophyllide reductase, N subunit
Synpcc7942_1421	76.993	79.424	42.816	103.409	94.631	99.107	0.576713	0.393476	putative carboxysome assembly protein
Synpcc7942_1422	7.488	8.73	5.335	21.199	9.651	10.652	0.945196	0.114728	carbon dioxide concentrating mechanism protein CcmL
Synpcc7942_1423	6.366	7.365	2.305	16.756	8.221	13.479	1.26174	0.002368	Carbonate dehydratase
Synpcc7942_1424	12.396	19.361	8.123	20.746	14.297	17.534	0.39874	0.744199	carbon dioxide concentrating mechanism protein
Synpcc7942_1425	78.27	45.408	71.515	66.451	85.008	75.787	0.21935	1	carbon dioxide concentrating mechanism protein CcmO
Synpcc7942_1426	104.122	207.679	68.874	200.807	71.716	117.009	0.0331818	0.681458	ribulose-1,5-bisphosphate carboxylase/oxygenase large subunit
Synpcc7942_1427	152.553	334.605	123.842	269.603	177.501	230.632	0.14955	0.876867	ribulose 1,5-bisphosphate carboxylase small subunit
Synpcc7942_1428	4.641	4.573	2.335	2.35	3.777	2.802	-0.371087	0.216968	phosphoribosylaminoimidazole carboxylase
Synpcc7942_1429	220.611	145.859	173.152	173.607	221.187	187.25	0.109178	0.839877	conserved hypothetical protein
Synpcc7942_1430	568.789	389.776	473.288	637.857	586.145	603.577	0.35205	0.79524	conserved hypothetical protein
Synpcc7942_1431	360.639	435.852	379.522	605.937	548.956	562.384	0.546218	0.475235	Peptidylprolyl isomerase
Synpcc7942_1432	187.439	124.103	142.703	125.49	136.172	131.332	-0.208962	0.305421	GTP cyclohydrolase II / 3,4-dihydroxy-2-butanone 4-phosphate synthase
Synpcc7942_1433	8.87	8.152	4.03	9.081	5.741	6.161	-0.00473567	0.6963	N-acetyl-gamma-glutamyl-phosphate reductase
Synpcc7942_1434	64.668	61.436	56.548	43.173	102.778	80.111	0.307616	0.871473	conserved hypothetical protein
Synpcc7942_1435	1.284	1.553	1.464	2.395	1.904	1.142	0.338989	0.883997	2-succinyl-6-hydroxy-2, 4-cyclohexadiene-1-carboxylate synthase
Synpcc7942_1436	0.685	0.434	0.716	1.735	1.295	0.596	0.981435	0.427952	conserved hypothetical protein
Synpcc7942_1437	51.237	40.331	39.389	57.82	62.78	64.904	0.502347	0.541995	conserved hypothetical protein
Synpcc7942_1438	880.803	644.731	549.64	457.195	532.24	501.929	-0.476599	0.0603959	putative anti-sigma regulatory factor
Synpcc7942_1439	16.89	53.77	29.97	37.471	19.789	24.934	-0.291946	0.16189	proton-translocating NADH-quinone oxidoreductase, chain M
Synpcc7942_1440	1.663	1.791	1.506	0.842	2.2	1.301	-0.191524	0.495997	homoserine kinase
Synpcc7942_1441	0.522	0.793	0.873	0	0.148	0	-3.85897	1.3681e-05	adenosylcobinamide-phosphate synthase
Synpcc7942_1442	5.164	1.338	1.962	3.209	1.664	2.449	-0.209022	0.582574	conserved hypothetical protein
Synpcc7942_1443	126.541	175.672	123.087	335.503	161.336	227.865	0.768907	0.170886	fructose-bisphosphate aldolase
Synpcc7942_1444	0.695	0	0	0	0.492	0.453	0.44166	1	hypothetical protein
Synpcc7942_1445	106.499	57.889	80.499	109.803	184.449	167.39	0.91465	0.0506997	conserved hypothetical protein
Synpcc7942_1446	261.346	151.51	292.903	186.876	667.953	500.257	0.941134	0.0478944	conserved hypothetical protein
Synpcc7942_1447	4.862	5.33	4.429	7.955	5.656	6.666	0.47172	0.650461	Carbonate dehydratase
Synpcc7942_1448	189.688	193	182.921	191.356	185.945	185.827	-0.00634216	0.606859	quinolinate synthetase A
Synpcc7942_1449	21.129	20.164	22.977	20.333	16.4	15.21	-0.3072	0.180069	UDP-3-O-[3-hydroxymyristoyl] glucosamine N-acyltransferase
Synpcc7942_1450	16.699	10.173	11.589	6.584	16.446	9.807	-0.228055	0.330166	ATPase
Synpcc7942_1451	70.945	42.833	63.047	68.828	70.186	63.692	0.197063	0.978454	conserved hypothetical protein
Synpcc7942_1452	12.79	6.885	9.058	5.073	11.484	9.08	-0.164463	0.404273	DNA repair protein RadA
Synpcc7942_1453	9.863	5.807	4.5	6.753	4.333	6.884	-0.166594	0.471172	two component transcriptional regulator, winged helix family
Synpcc7942_1454	8.141	7.082	5.535	5.066	4.45	3.837	-0.636388	0.0299407	phosphate:acyl-[acyl carrier protein] acyltransferase
Synpcc7942_1455	3.444	2.213	1.482	1.077	1.292	1.849	-0.758743	0.0476384	3-oxoacyl-[acyl-carrier-protein] synthase III
Synpcc7942_1456	2.431	2.969	1.936	1.935	2.134	1.963	-0.28223	0.362368	malonyl CoA-acyl carrier protein transacylase
Synpcc7942_1457	1.205	1.288	0.157	0.686	1.068	0.196	-0.441933	0.427594	1-acyl-sn-glycerol-3-phosphate acyltransferases
Synpcc7942_1458	21.97	13.687	10.914	19.971	14.042	18.786	0.181068	0.994425	conserved hypothetical protein
Synpcc7942_1459	100.298	127.307	95.355	156.613	132.17	154.375	0.456462	0.622348	conserved hypothetical protein
Synpcc7942_1460	1383.59	1095.99	1411.02	1049.73	1257.37	1174.6	-0.160204	0.352181	conserved hypothetical protein
Synpcc7942_1461	3.006	1.621	1.613	2.221	1.958	1.907	-0.0360342	0.6963	thiol oxidoreductase-like
Synpcc7942_1462	0.095	0.091	0	2.317	0.405	0.995	4.29884	6.34262e-09	imelysin. Metallo peptidase. MEROPS family M75
Synpcc7942_1463	6.069	3.091	5.492	5.037	7.273	7.343	0.423577	0.689	probable porin
Synpcc7942_1464	163.909	199.052	81.225	531.334	246.342	346.469	1.33959	0.000591893	probable porin
Synpcc7942_1465	10.524	11.913	5.85	13.266	13.015	14.6	0.531244	0.520325	transcriptional regulator, BadM/Rrf2 family
Synpcc7942_1466	239.571	197.096	203.729	411.322	305.504	349.895	0.736144	0.194267	cysteine synthase
Synpcc7942_1467	41.139	30.929	19.947	84.751	41.329	55.189	0.978168	0.0304837	Heat shock protein DnaJ-like
Synpcc7942_1468	10.365	17.784	4.688	21.387	22.372	23.805	1.04086	0.0258648	putative multicomponent Na+:H+ antiporter subunit B
Synpcc7942_1469	19.299	25.501	8.066	29.317	30.096	24.937	0.674017	0.27266	putative multicomponent Na+:H+ antiporter subunit B
Synpcc7942_1470	17.018	21.776	14.153	35.349	39.882	29.89	0.989389	0.0490533	conserved hypothetical protein
Synpcc7942_1471	15.435	24.063	15.715	74.551	65.646	62.962	1.87947	6.65736e-07	conserved hypothetical protein
Synpcc7942_1472	24.537	22.058	11.579	46.895	50.871	61.241	1.4506	0.000238219	conserved hypothetical protein
Synpcc7942_1473	11.322	8.806	5.25	13.974	30.898	20.577	1.36669	0.000525495	putative multicomponent Na+:H+ antiporter subunit D
Synpcc7942_1474	17.018	5.197	4.763	10.618	20.68	20.606	0.943985	0.0597122	putative multicomponent Na+:H+ antiporter subunit C
Synpcc7942_1475	15.107	41.067	8.083	61.52	16.643	33.465	0.796745	0.148912	sodium-dependent bicarbonate transporter
Synpcc7942_1476	7.455	12.318	10.5	35.455	35.385	29.589	1.72997	2.5327e-05	conserved hypothetical protein
Synpcc7942_1477	2.557	3.976	2.769	2.472	3.032	2.728	-0.176238	0.373905	conserved hypothetical protein
Synpcc7942_1478	30.073	37.428	24.116	27.269	22.474	27.359	-0.248838	0.269399	cytochrome CytM
Synpcc7942_1479	191.675	146.356	130.093	134.704	210.788	171.691	0.143783	0.908384	cytochrome b6-f complex subunit 5
Synpcc7942_1480	22.813	20.449	15.187	27.39	15.91	17.033	0.0457667	0.745077	conserved hypothetical protein
Synpcc7942_1481	133.489	101.305	113.057	139.223	107.572	106.478	0.0223138	0.673401	imidazole glycerol phosphate synthase subunit hisH
Synpcc7942_1482	0.456	0.248	0.409	0.198	0.277	0.255	-0.606452	0.360866	conserved hypothetical protein
Synpcc7942_1483	0.238	0.904	0.995	2.531	0	1.241	0.818866	0.644915	conserved hypothetical protein
Synpcc7942_1484	8.543	8.7	6.427	9.448	8.333	9.09	0.182969	0.965392	UDP-N-acetylmuramoylalanyl-D-glutamate--2, 6-diaminopimelate ligase
Synpcc7942_1485	1.912	5.086	1.199	6.971	4.879	3.491	0.903979	0.296828	conserved hypothetical protein
Synpcc7942_1486	10.252	14.025	10.712	3.738	12.208	8.556	-0.513949	0.114769	Protein of unknown function DUF37
Synpcc7942_1487	41.748	33.927	24.002	42.026	34.228	40.666	0.230183	0.978454	SSU ribosomal protein S4P
Synpcc7942_1488	0.226	0.86	0.789	2.751	0.749	0.984	1.25655	0.0552819	membrane protein
Synpcc7942_1489	0.244	1.507	0.51	6.857	2.421	3.818	2.53251	5.48308e-08	nitrate transport permease
Synpcc7942_1490	2.307	3.311	1.018	10.201	1.889	5.28	1.38781	0.00118434	nitrate transport ATP-binding subunits C and D
Synpcc7942_1491	20.251	8.808	17.974	13.899	21.619	19.567	0.227973	0.996084	nitrate transport ATP-binding subunits C and D
Synpcc7942_1492	1.571	1.161	1.824	0.795	1.237	0.91	-0.63045	0.228682	conserved hypothetical protein
Synpcc7942_1493	8.63	6.582	6.605	4.432	9.995	8.877	0.0951122	0.845789	MazG family protein
Synpcc7942_1494	2.431	6.657	2.241	4.562	3.649	2.238	-0.116623	0.519285	conserved hypothetical protein
Synpcc7942_1495	2.514	1.102	1.01	1.469	0.274	0.757	-0.887042	0.109656	conserved hypothetical protein
Synpcc7942_1496	8.565	8.03	8.244	6.506	9.906	6.466	-0.118631	0.466119	N-acetylglutamate kinase
Synpcc7942_1497	12.377	10.893	10.27	16.037	14.966	13.054	0.393458	0.751861	conserved hypothetical protein
Synpcc7942_1498	24.025	15.216	17.259	23.571	28.384	21.539	0.379358	0.777955	hypothetical protein
Synpcc7942_1499	652.124	858.159	899.082	856.747	1547.94	1353.67	0.641451	0.338755	Ferredoxin (2Fe-2S)
Synpcc7942_1500	11.913	9.7	5.927	19.475	9.329	12.279	0.576961	0.408394	LSU ribosomal protein L11P methyltransferase
Synpcc7942_1501	24.391	21.281	16.775	31.004	20.818	23.692	0.2741	0.915135	D-3-phosphoglycerate dehydrogenase
Synpcc7942_1502	9.464	8.127	4.564	9.124	4.129	8.07	-0.0552143	0.62938	conserved hypothetical protein
Synpcc7942_1503	9.033	13.556	9.438	12.727	7.98	9.901	-0.0653736	0.530796	RNA-binding S4
Synpcc7942_1504	121.882	83.106	100.703	110.556	159.14	148.582	0.452384	0.606859	conserved hypothetical protein
Synpcc7942_1505	287.723	623.279	254.688	761.585	415.948	537.929	0.557412	0.455848	3-isopropylmalate dehydrogenase
Synpcc7942_1506	4384.24	6349.43	5081.44	8942.68	6681.07	7508.67	0.548612	0.4793	conserved hypothetical protein
Synpcc7942_1507	4.473	2.384	2.736	1.823	3.557	3.699	-0.0794231	0.616723	lipoic acid synthetase
Synpcc7942_1508	0.985	0.668	0.441	0.427	1.994	0.55	0.504078	0.78232	conserved hypothetical protein
Synpcc7942_1509	198.32	219.387	177.03	187.321	141.927	168.481	-0.25689	0.228666	tRNA (5-methylaminomethyl-2-thiouridylate)-methyltransferase
Synpcc7942_1510	72.653	64.918	67.3	72.188	116.549	97.13	0.480622	0.574986	group3 RNA polymerase sigma factor SigF
Synpcc7942_1511	152.928	94.346	112.054	125.012	144.427	142.572	0.19738	0.993475	conserved hypothetical protein
Synpcc7942_1512	14.758	11.538	11.806	10.298	13.915	12.615	-0.0490597	0.570941	zeta-carotene desaturase
Synpcc7942_1513	3.969	4.493	3.442	7.313	2.874	3.744	0.2268	1	1-deoxy-D-xylulose 5-phosphate reductoisomerase
Synpcc7942_1514	30.632	16.976	24.184	10.341	28.71	19.75	-0.287969	0.241477	Pseudouridine synthase, Rsu
Synpcc7942_1515	38.574	22.958	25.251	22.061	40.05	30.18	0.0887745	0.83306	protein serine/threonine phosphatase
Synpcc7942_1516	7.879	9.88	6.092	6.942	6.702	7.397	-0.180822	0.402516	phosphoglycerate mutase
Synpcc7942_1517	25.341	23.439	18.171	10.273	22.335	16.377	-0.450742	0.0780894	histidine kinase
Synpcc7942_1518	8.431	11.93	7.002	6.472	8.682	8.39	-0.216841	0.299648	ATP-dependent helicase PcrA
Synpcc7942_1519	120.025	89.793	97.129	132.887	72.989	95.908	-0.024473	0.589757	histidinol dehydrogenase
Synpcc7942_1520	183.243	128.685	140.104	265.313	236.389	235.363	0.705363	0.227651	SSU ribosomal protein S20P
Synpcc7942_1521	13.307	10.454	7.354	28.185	14.331	15.851	0.907478	0.0700549	Sec-independent protein translocase TatD
Synpcc7942_1522	53.078	56.71	47.678	78.614	53.556	65.627	0.328975	0.84683	DNA-directed RNA polymerase, beta subunit
Synpcc7942_1523	24.778	60.944	19.404	87.029	26.867	49.283	0.634321	0.340909	DNA-directed RNA polymerase
Synpcc7942_1524	41.235	107.839	29.282	111.681	42.948	64.135	0.294611	0.908384	DNA-directed RNA polymerase
Synpcc7942_1525	92.318	79.647	86.296	162.636	95.214	117.859	0.540781	0.474829	GTP-binding protein TypA
Synpcc7942_1526	3.352	2.817	2.425	0.979	2.924	1.513	-0.665807	0.0697203	conserved hypothetical protein
Synpcc7942_1527	19.026	15.3	16.786	22.309	16.276	17.774	0.140976	0.876727	nitrogen assimilation regulatory protein
Synpcc7942_1528	4.951	13.228	5.496	5.641	4.825	8.473	-0.321959	0.280889	conserved hypothetical protein YCF49
Synpcc7942_1529	1.702	1.331	0.837	3.041	0.852	1.697	0.530171	0.62223	conserved hypothetical protein
Synpcc7942_1530	0.959	0	0.501	0.364	2.379	0.938	1.33234	0.237477	molybdenum-pterin binding domain
Synpcc7942_1531	76.455	70.97	57.924	46.762	52.865	55.152	-0.407861	0.0975104	molybdenum ABC transporter, periplasmic molybdate-binding protein
Synpcc7942_1532	0.92	1.748	1.602	2.562	2.391	1.599	0.617346	0.591095	Molybdate ABC transporter, permease protein
Synpcc7942_1533	22.853	21.133	16.766	16.619	21.541	18.387	-0.103476	0.483334	succinate dehydrogenase subunit B
Synpcc7942_1534	9.804	9.358	12.129	4.637	6.687	6.211	-0.835402	0.0019473	conserved hypothetical protein
Synpcc7942_1535	14.682	9.933	7.438	5.745	9.146	6.962	-0.552565	0.0790925	possible Rubisco chaperonin
Synpcc7942_1536	4.498	6.695	4.7	5.239	7.865	8.212	0.423476	0.73331	probable amidotransferase
Synpcc7942_1538	0.256	0	0	0	0	0	-6.43185	0.714344	conserved hypothetical protein
Synpcc7942_1539	0	0	0	0.512	2.389	1.758	10.6018	0.00013345	conserved hypothetical protein
Synpcc7942_1540	1.867	1.091	1.201	2.836	3.054	2.434	1.00052	0.144856	conserved hypothetical protein
Synpcc7942_1541	6.568	4.349	3.328	5.443	9.594	8.565	0.728333	0.277598	Flavodoxin, long chain
Synpcc7942_1542	6.549	4.808	3.525	19.898	5.346	8.023	1.16036	0.0101457	iron-stress chlorophyll-binding protein
Synpcc7942_1543	4.052	3.079	1.694	3.693	4.595	3.17	0.376574	0.959773	putative ribonuclease II
Synpcc7942_1544	8.509	6.159	5.504	2.462	13.786	12.152	0.493475	0.636409	panthotenate metabolism flavoprotein
Synpcc7942_1545	2.687	4.467	3.042	3.061	4.444	5.548	0.356285	0.884711	plasmid stabilization protein StbB-like
Synpcc7942_1546	1.753	2.082	2.29	1.442	4.349	3.429	0.58982	0.495636	putative ribonuclease II
Synpcc7942_1547	1.608	1.782	2.24	2.036	8.739	6.29	1.59932	0.00430748	hypothetical protein
Synpcc7942_1548	40.301	35.641	33.625	30.553	51.543	43.374	0.195524	0.978454	probable amidase
Synpcc7942_1549	25.481	19.366	29.479	14.931	32.254	23.734	-0.067692	0.519249	UmuD protein. Serine peptidase. MEROPS family S24
Synpcc7942_1550	21.607	14.354	19.013	22.212	36.161	31.248	0.705057	0.237995	DNA-directed DNA polymerase
Synpcc7942_1551	36.171	24.6	36.402	37.106	66.797	55	0.709502	0.23939	conserved hypothetical protein
Synpcc7942_1552	21.895	19.618	12.578	41.143	16.329	24.627	0.601949	0.366063	ketol-acid reductoisomerase
Synpcc7942_1553	5.482	3.472	3.342	2.256	4.858	4.319	-0.104958	0.570941	Phosphoesterase PHP-like
Synpcc7942_1554	76.494	48.339	51.91	71.812	63.362	85.627	0.321089	0.833839	ATP-dependent Clp protease proteolytic subunit ClpP
Synpcc7942_1555	18.532	13.463	14.808	26.312	13.051	19.111	0.321176	0.853829	conserved hypothetical protein
Synpcc7942_1556	115.333	60.816	104.852	42.596	104.256	81.407	-0.2999	0.194714	conserved hypothetical protein
Synpcc7942_1557	137.566	111.663	126.479	202.33	175.013	193.372	0.603155	0.368907	principal RNA polymerase sigma factor SigA
Synpcc7942_1558	2.103	1.09	1.698	0	2.169	2.743	0.00617732	0.779941	conserved hypothetical protein
Synpcc7942_1559	30.405	24.574	28.294	19.992	51.684	42.805	0.459173	0.611788	conserved hypothetical protein
Synpcc7942_1560	3.853	1.22	0.671	1.951	5.463	3.35	0.905735	0.466471	conserved hypothetical protein
Synpcc7942_1561	48.133	38.84	17.888	34.266	36.546	34.928	0.0120427	0.726398	conserved hypothetical protein
Synpcc7942_1562	60.331	113.658	30.212	53.088	28.241	38.445	-0.76966	0.00367687	ADP-ribosylglycohydrolase-like
Synpcc7942_1563	1.959	3.489	0.768	1.116	0.694	2.235	-0.619473	0.242701	signal transduction inhibitor
Synpcc7942_1564	0.321	0	0.336	0	0.455	0	-0.527118	0.841941	conserved hypothetical protein
Synpcc7942_1565	15.513	5.499	6.774	8.442	11.817	9.058	0.0773712	0.868884	conserved hypothetical protein
Synpcc7942_1566	1.302	1.502	1.36	2.755	2.109	2.91	0.900205	0.128528	Polyphosphate kinase
Synpcc7942_1567	78.346	43.926	87.906	46.339	190.279	137.335	0.831236	0.118389	possible ribosomal protein L36
Synpcc7942_1568	94.024	80.432	96.915	130.554	111.584	113.731	0.391076	0.750984	conserved hypothetical protein
Synpcc7942_1569	211.066	180.36	261.195	187.346	246.589	242.952	0.0526694	0.700776	conserved hypothetical protein
Synpcc7942_1570	84.862	68.257	86.345	104.446	91.99	99.861	0.307232	0.884711	Heavy metal translocating P-type ATPase
Synpcc7942_1571	2.899	2.275	1.581	1.532	3.574	3.945	0.421959	0.732783	MIP family channel proteins
Synpcc7942_1572	286.183	211.917	196.38	282.177	230.408	241.378	0.11856	0.855932	dehydrogenase subunit-like protein
Synpcc7942_1573	224.61	132.971	152.383	292.412	248.492	267.46	0.664607	0.26034	3-oxoacyl-(acyl-carrier protein) reductase
Synpcc7942_1574	46.794	32.008	27.143	42.942	39.209	38.953	0.192926	0.996084	probable glucosidase
Synpcc7942_1575	15.77	11.189	8.083	12.206	9.693	10.282	-0.122865	0.47181	Glycogen debranching enzyme
Synpcc7942_1576	5.135	3.484	2.759	2.786	7.175	4.974	0.39236	0.723157	putative chloride channel protein, CIC family
Synpcc7942_1577	3.513	2.134	2.467	3.849	3.511	2.403	0.266821	0.9426	arginyl-tRNA synthetase
Synpcc7942_1578	21.272	21.017	19.053	19.02	19.301	17.912	-0.125452	0.43131	Sec-independent protein translocase TatC
Synpcc7942_1579	4.145	3.731	5.927	1.326	7.733	6.828	0.202824	0.98094	dual specificity protein phosphatase
Synpcc7942_1580	22.051	31.651	22.291	31.678	16.99	16.565	-0.220255	0.296342	hypothetical protein
Synpcc7942_1581	14.648	11.202	8.955	24.006	20.594	21.874	0.933436	0.0477286	Peptidase M14, carboxypeptidase A
Synpcc7942_1582	5.366	5.238	3.303	2.792	5.732	3.259	-0.239048	0.333059	tRNA modification GTPase trmE
Synpcc7942_1583	14.071	13.729	13.511	6.644	9.974	9.422	-0.665735	0.021925	conserved hypothetical protein
Synpcc7942_1584	6.628	5.903	5.338	5.244	6.656	5.492	-0.0390284	0.598871	conserved hypothetical protein
Synpcc7942_1585	29.879	25.917	22.941	26.839	25.784	23.038	-0.0574897	0.550104	N-acetylmuramoyl-L-alanine amidase, family 2
Synpcc7942_1586	68.305	90.862	68.688	72.055	58.521	65.711	-0.215148	0.274638	periplasmic sensor signal transduction histidine kinase
Synpcc7942_1587	941.192	578.062	684.686	785.067	1223.38	1103.83	0.497888	0.515153	integral membrane protein-like
Synpcc7942_1588	5.778	6.129	6.12	3.908	5.05	5.316	-0.336707	0.161451	CBS
Synpcc7942_1589	1.425	1.88	1.985	1.924	1.795	0.929	-0.186545	0.453591	putative modulator of DNA gyrase
Synpcc7942_1590	4.403	3.957	4.228	8.497	5.061	8.07	0.780707	0.224199	conserved hypothetical protein
Synpcc7942_1591	12.993	6.336	9.252	19.564	13.53	14.844	0.746052	0.198987	RNA binding S1
Synpcc7942_1592	1.502	1.427	0.654	0.57	2.306	1.305	0.222507	1	creatinine amidohydrolase
Synpcc7942_1593	271.992	319.582	278.081	289.947	200.29	245.253	-0.241737	0.23939	conserved hypothetical protein
Synpcc7942_1594	58.816	94.262	49.5	127.296	57.564	71.376	0.338991	0.837925	conserved hypothetical protein
Synpcc7942_1595	25.319	34.405	15.831	45.242	20.007	30.581	0.342938	0.820069	acetyl-coenzyme A carboxylase carboxyl transferase subunit alpha
Synpcc7942_1596	1.799	1.577	1.446	2.522	1.177	1.443	0.0926421	0.898489	probable short-chain dehydrogenase
Synpcc7942_1597	19.722	14.052	20.442	22.711	24.803	21.984	0.358235	0.818721	GTP cyclohydrolase
Synpcc7942_1598	2.826	5.125	1.745	3.512	6.009	4.355	0.516996	0.584891	Phenazine biosynthesis PhzC/PhzF protein
Synpcc7942_1599	8.274	9.022	6.877	7.999	11.597	9.931	0.288606	0.911218	conserved hypothetical protein
Synpcc7942_1600	5.693	5.638	5.063	5.152	4.293	6.476	-0.0422291	0.60798	5',5'''-P-1,P-4-tetraphosphate phosphorylase II-like
Synpcc7942_1601	0.587	0	0.613	0	2.496	0.765	1.44	0.532407	conserved hypothetical protein
Synpcc7942_1602	0.692	0.263	0.145	0.631	0	0.361	-0.148664	0.853829	RNA methyltransferase TrmH, group 1
Synpcc7942_1603	16.203	8.342	11.823	12.376	21.688	16.762	0.482863	0.55249	beta-lactamase
Synpcc7942_1604	2.189	1.864	2.129	3.095	3.638	3.838	0.773676	0.245894	conserved hypothetical protein
Synpcc7942_1605	6.701	4.859	5.344	5.358	7	5.519	0.080726	0.831832	conserved hypothetical protein
Synpcc7942_1606	55.331	33.026	42.792	126.912	90.828	110.126	1.32188	0.000956434	Beta-Ig-H3/fasciclin
Synpcc7942_1607	7.41	5.483	7.195	23.412	6.601	11.374	1.04273	0.0263604	probable porin; major outer membrane protein
Synpcc7942_1608	6.083	7.017	3.708	9.791	3.696	6.232	0.2304	1	mannose-1-phosphate guanylyltransferase (GDP)
Synpcc7942_1609	6.101	20.713	6.625	17.947	9.455	11.934	0.234299	0.996084	Protein splicing (intein) site
Synpcc7942_1610	372.08	278.516	263.528	276.746	242.595	255.272	-0.238913	0.266094	pyridine nucleotide transhydrogenase beta subunit
Synpcc7942_1611	244.849	200.936	246.414	246.389	267.851	245.464	0.13425	0.85543	nicotinamide nucleotide transhydrogenase alpha subunit-like
Synpcc7942_1612	618.718	372.045	482.692	341.706	500.34	465.748	-0.172067	0.359232	pyridine nucleotide transhydrogenase alpha subunit
Synpcc7942_1613	2569.7	3400.85	2451.57	7623.21	4575.7	5528.43	1.07372	0.015069	conserved hypothetical protein
Synpcc7942_1614	3270.39	3656.61	2443.93	6246.15	4142.38	4863.77	0.702762	0.229938	LSU ribosomal protein L34P
Synpcc7942_1615	508.599	559.151	370.396	952.543	632.776	731.774	0.688105	0.248319	ribonuclease P protein component
Synpcc7942_1616	94.983	60.157	98.975	112.628	147.376	140.373	0.655871	0.305462	conserved hypothetical protein
Synpcc7942_1617	38.886	25.67	27.058	52.626	25.17	37.042	0.325951	0.833839	inner membrane protein-like
Synpcc7942_1618	7.854	11.48	8.839	13.462	9.708	11.293	0.290707	0.951469	Single-stranded nucleic acid binding R3H
Synpcc7942_1619	9.063	15.689	9.891	18.357	18.273	15.757	0.596603	0.446569	metal-binding possibly nucleic acid-binding protein-like
Synpcc7942_1620	1.695	2.19	0.992	1.545	1.922	1.503	0.0272353	0.768256	ATPase
Synpcc7942_1621	50.956	42.783	39.577	73.85	54.803	58.979	0.493047	0.543742	Elongator protein 3/MiaB/NifB
Synpcc7942_1622	22.594	12.125	19.034	16.377	18.036	17.829	-0.0411328	0.574843	probable proteinase
Synpcc7942_1623	0.147	0	1.386	0.671	0.418	0	-0.492205	0.423613	conserved hypothetical protein
Synpcc7942_1624	14.031	14.913	18.291	16.672	21.074	18.84	0.260574	0.985875	riboflavin synthase, alpha subunit
Synpcc7942_1625	6.757	7.767	4.794	9.251	6.386	7.071	0.233221	0.996084	probable glycosyltransferase
Synpcc7942_1626	58.981	77.121	51.249	62.624	62.638	55.41	-0.0523699	0.541596	conserved hypothetical protein
Synpcc7942_1627	84.5	83.637	65.216	57.675	62.851	58.425	-0.382944	0.112899	hypothetical protein
Synpcc7942_1628	2.553	2.021	1.334	1.293	2.413	2.219	0.00414323	0.818721	conserved hypothetical protein
Synpcc7942_1629	0	1.662	0.332	0	0.225	0	-3.13073	0.00109353	conserved hypothetical protein
Synpcc7942_1630	3.343	3.753	1.905	11.08	6.462	7.529	1.47755	0.00541568	cytochrome c553
Synpcc7942_1631	21.443	9.485	10.551	15.684	15.119	15.682	0.164373	0.97867	TPR repeat
Synpcc7942_1632	12.413	6.847	6.485	10.949	16.179	14.359	0.688303	0.276132	conserved hypothetical protein
Synpcc7942_1633	34.318	43.336	26.12	6.865	16.418	13.812	-1.48407	1.07232e-07	conserved hypothetical protein
Synpcc7942_1634	45.003	78.142	35.367	85.025	113.125	104.053	0.930913	0.0533784	conserved hypothetical protein
Synpcc7942_1635	392.806	670.603	357.852	857.507	909.064	885.715	0.900063	0.0661847	probable porin; major outer membrane protein
Synpcc7942_1636	406.677	351.4	603.558	280.574	762.462	616.137	0.285124	0.951865	pterin-4-alpha-carbinolamine dehydratase
Synpcc7942_1637	219.834	269.943	170.067	603.466	197.658	323.127	0.768765	0.163274	photosystem II D2 protein (photosystem q(a) protein)
Synpcc7942_1638	127.73	155.86	96.705	151.628	121.445	129.159	0.0809083	0.784059	conserved hypothetical protein
Synpcc7942_1639	1.431	3.022	0.665	5.315	3.157	3.318	1.20343	0.0422295	ATPase
Synpcc7942_1640	26.77	16.349	21.779	29.629	24.94	27.178	0.332978	0.835159	conserved hypothetical protein
Synpcc7942_1641	25.883	20.911	18.741	20.434	24.271	21.261	0.00945659	0.685504	hypothetical protein
Synpcc7942_1642	6.864	6.159	5.081	14.193	9.461	8.827	0.843182	0.128955	conserved hypothetical protein
Synpcc7942_1643	99.69	65.498	80.74	74.855	83.181	81.412	-0.0385231	0.574843	diguanylate cyclase with GAF sensor
Synpcc7942_1644	35.941	31.49	29.062	34.92	30.968	31.3	0.0103536	0.661113	conserved hypothetical protein
Synpcc7942_1645	39.525	44.851	28.251	33.149	23.737	32.034	-0.340963	0.158775	RNAse III
Synpcc7942_1646	2067.28	1448.88	2127.26	1771.69	2632.87	2354.31	0.260212	0.964483	conserved hypothetical protein
Synpcc7942_1647	24.28	20.644	16.334	16.674	20.59	18.216	-0.142923	0.421374	conserved hypothetical protein
Synpcc7942_1648	75.105	83.208	56.43	129.606	94.253	103.56	0.60852	0.363131	putative ferric uptake regulator, FUR family
Synpcc7942_1649	1.994	3.112	4.167	12.331	5.855	7.057	1.44448	0.00238418	rubrerythrin
Synpcc7942_1650	12.637	9.64	8.957	6.894	11.304	10.356	-0.129411	0.437467	phosphorylase kinase alpha subunit
Synpcc7942_1651	47.871	46.136	37.878	51.074	39.426	40.414	-0.0106609	0.618061	N-acetylmannosaminyltransferase
Synpcc7942_1652	7.467	4.256	3.576	5.293	4.94	5.842	0.0713677	0.834257	Elongator protein 3/MiaB/NifB
Synpcc7942_1653	40.945	21.718	32.98	21.252	39.424	33.815	-0.0174819	0.620037	glycerol dehydrogenase
Synpcc7942_1654	10.37	9.094	6.668	15.35	12.44	13.87	0.672784	0.333059	conserved hypothetical protein
Synpcc7942_1655	16.122	15.487	14.788	17.416	34.031	30.601	0.822396	0.137188	hypothetical protein
Synpcc7942_1656	139.164	93.73	170.179	145.433	226.205	200.861	0.506229	0.547664	catalase/peroxidase HPI
Synpcc7942_1657	27.137	5.243	11.054	9.782	18.258	11.995	-0.117555	0.60594	hypothetical protein
Synpcc7942_1658	2.447	0.845	1.627	5.069	2.523	4.931	1.34761	0.0237783	conserved hypothetical protein
Synpcc7942_1659	23.321	15.568	14.16	16.277	16.978	18.698	-0.0301168	0.63382	nitroreductase
Synpcc7942_1660	1.102	0.698	1.151	1.302	1.215	1.277	0.36219	0.908384	potassium channel protein
Synpcc7942_1661	841.479	421.725	1010.58	614.956	1330.54	1073.92	0.409177	0.71762	conserved hypothetical protein
Synpcc7942_1662	3.908	4.118	3.193	5.613	3.526	4.54	0.285949	0.921629	cysteinyl-tRNA synthetase
Synpcc7942_1663	4.538	0.808	1.778	1.293	3.217	2.589	-0.00506956	0.864278	conserved hypothetical protein
Synpcc7942_1664	3.142	2.985	4.924	0	5.196	1.366	-0.751702	0.194296	hypothetical protein
Synpcc7942_1665	1.006	0.956	1.434	1.529	0.649	1.193	-0.0106504	0.733388	probable oxidoreductase
Synpcc7942_1666	106.742	86.134	98.069	127.832	117.038	120.683	0.329331	0.843332	conserved hypothetical protein
Synpcc7942_1667	0.293	0.627	0.383	0	0.52	0.67	-0.130561	0.727402	UDP-N-acetylmuramoylalanine--D-glutamate ligase
Synpcc7942_1668	6.783	4.412	5.683	0.557	6.844	5.418	-0.396779	0.143019	potassium-transporting ATPase, A subunit
Synpcc7942_1669	2.393	1.995	2.245	2.596	2.077	2.483	0.109444	0.852652	Potassium-translocating P-type ATPase, B subunit
Synpcc7942_1670	6.251	1.98	4.355	3.166	0.985	2.717	-0.873572	0.192403	hypothetical protein
Synpcc7942_1671	6.006	5.231	5.23	7.35	3.311	6.309	0.043401	0.751861	potassium-transporting ATPase, C subunit
Synpcc7942_1672	52.882	60.661	41.443	11.537	16.749	17.606	-1.75576	1.86654e-10	vanY D-Ala-D-Ala carboxypeptidase. Metallo peptidase. MEROPS family M15B
Synpcc7942_1673	7.819	9.176	4.165	8.152	4.347	4.798	-0.290772	0.288198	conserved hypothetical protein
Synpcc7942_1674	320.394	512.689	196.633	178.481	244.511	206.551	-0.709867	0.00665207	conserved hypothetical protein
Synpcc7942_1675	162.615	136.524	174.532	122.878	187.351	151.23	-0.0376826	0.550104	conserved hypothetical protein
Synpcc7942_1676	7.026	7.861	7.015	6.878	9.96	7.94	0.177974	0.950036	conserved hypothetical protein
Synpcc7942_1677	10.043	6.096	5.344	26.559	8.438	17.462	1.28788	0.00193032	conserved hypothetical protein
Synpcc7942_1678	142.16	81.819	97.656	261.094	139.959	178.512	0.84954	0.0858992	conserved hypothetical protein
Synpcc7942_1679	75.601	29.473	43.748	44.841	79.852	64.414	0.345609	0.768256	photosystem II reaction center W protein
Synpcc7942_1680	23.192	37.485	23.605	97.766	29.606	50.667	1.07887	0.0174999	Sulphate transport system permease protein 1
Synpcc7942_1681	5.43	5.712	3.242	22.391	3.299	9.104	1.2742	0.00360092	Thiosulphate-binding protein
Synpcc7942_1682	4.392	7.881	2.167	22.424	1.557	9.545	1.21504	0.00874103	Sulphate transport system permease protein 2
Synpcc7942_1683	9.132	11.83	7.373	32.788	8.238	20.568	1.12012	0.0330886	conserved hypothetical protein
Synpcc7942_1684	21.704	32.647	24.741	41.963	24.01	29.803	0.276123	0.965392	putative transcriptional regulator, Crp/Fnr family
Synpcc7942_1685	16.128	17.238	9.294	27.384	14.963	15.31	0.434585	0.651057	Sulphate transport system permease protein 2
Synpcc7942_1686	2.388	0.567	0.832	0.454	0.988	1.817	-0.216441	0.596745	Thiosulphate-binding protein
Synpcc7942_1687	0.471	0.336	0.123	0.358	0	0.154	-0.857305	0.458557	Sulfate ABC transporter, permease protein CysT
Synpcc7942_1688	0.237	0.225	0	0	0	0.928	1.00155	0.621079	Sulfate ABC transporter, permease protein CysW
Synpcc7942_1689	5.408	5.742	2.881	15.302	6.013	8.158	1.07061	0.0256171	Rhodanese-like
Synpcc7942_1690	2.127	4.446	2.223	3.878	2.413	2.774	0.0434448	0.849519	hypothetical protein
Synpcc7942_1691	3.958	3.008	3.033	2.939	3.741	4.473	0.157531	0.944416	hypothetical protein
Synpcc7942_1692	2.127	1.276	1.287	2.721	2.857	2.628	0.806696	0.257614	mrr restriction system protein
Synpcc7942_1693	1.016	1.689	1.062	2.701	2.161	1.656	0.790529	0.475371	response regulator receiver domain protein (CheY-like)
Synpcc7942_1694	3.011	1.393	1.822	2.287	2.303	2.377	0.162158	0.970556	DNA topoisomerase IV subunit A
Synpcc7942_1695	1.022	1.359	0.641	0.466	0.725	1.466	-0.185509	0.591409	conserved hypothetical protein
Synpcc7942_1696	27.008	19.636	21.31	18.421	22.466	20.664	-0.14277	0.414905	conserved hypothetical protein
Synpcc7942_1697	3.621	1.72	1.892	3.3	2.567	3.305	0.342516	0.936358	Zn-finger, CDGSH type
Synpcc7942_1698	43.59	13.047	20.59	25.852	35.978	24.917	0.167702	0.994425	putative transcriptional regulator
Synpcc7942_1699	7.498	4.26	3.841	2.904	6.357	6.231	-0.00992822	0.707665	MATE efflux family protein
Synpcc7942_1700	0.432	1.54	0.903	0	0.153	0.423	-2.31343	0.00017381	GDP-fucose synthetase NAD dependent epimerase/dehydratase
Synpcc7942_1701	53.05	56.179	51.857	51.705	40.974	48.102	-0.194375	0.315209	conserved hypothetical protein
Synpcc7942_1702	13.318	20.385	10.051	31.472	13.637	20.262	0.579203	0.543913	conserved hypothetical protein
Synpcc7942_1703	28.927	17.491	24.923	16.227	39.317	32.054	0.296155	0.881575	putative alpha-mannosidase
Synpcc7942_1704	11.471	12.575	9.221	13.213	5.719	9.698	-0.216543	0.326579	conserved hypothetical protein
Synpcc7942_1705	1729.87	1505.98	1481.28	999.193	2352.31	1869.62	0.146454	0.889301	photosystem II PsbI protein
Synpcc7942_1706	4.982	5.662	3.503	4.598	5.875	5.222	0.149779	0.909418	conserved hypothetical protein
Synpcc7942_1707	5.2	2.695	2.717	0.718	2.346	2.157	-1.02288	0.0204875	cell division protein Ftn6 hypothetical protein
Synpcc7942_1708	2.115	2.296	2.052	1.3	3.426	3.086	0.273372	0.945335	oligopeptidase A. Metallo peptidase. MEROPS family M03A
Synpcc7942_1709	1.523	1.824	1.453	2.615	3.004	3.454	0.918121	0.123573	Small GTP-binding protein domain
Synpcc7942_1710	298.365	198.207	169.511	153.1	156.038	135.454	-0.583217	0.0278012	RNA polymerase subunit omega (rpoZ)
Synpcc7942_1711	51.143	28.779	18.434	40.876	24.505	26.955	-0.091117	0.554441	conserved hypothetical protein
Synpcc7942_1712	1.674	1.59	0.875	2.119	0	0.728	-0.539366	0.410757	conserved hypothetical protein
Synpcc7942_1713	2.827	2.471	2.481	3.436	2.405	3.834	0.314568	0.902721	probable hydrocarbon oxygenase MocD
Synpcc7942_1714	1.506	1.717	0.629	0.915	1.423	1.309	-0.0788344	0.708678	homoserine O-acetyltransferase
Synpcc7942_1715	4.528	7.565	3.1	15.179	7.526	10.18	1.11387	0.0248545	uracil phosphoribosyltransferase
Synpcc7942_1716	115.101	64.669	83.473	67.604	132.062	114.915	0.257034	0.932748	diguanylate cyclase/phosphodiesterase with PAS/PAC sensor(s)
Synpcc7942_1717	2.274	3.502	3.606	5.004	6.337	5.522	0.845689	0.166026	glycolate oxidase subunit (Fe-S) protein
Synpcc7942_1718	3.276	3.492	3.84	5.34	6.117	5.001	0.633491	0.40126	glycolate oxidase subunit GlcE
Synpcc7942_1719	17.161	13.518	13.15	11.731	12.266	12.401	-0.268006	0.245894	isocitrate dehydrogenase (NADP)
Synpcc7942_1720	39.361	26.176	24.678	15.125	29.214	23.852	-0.40377	0.133199	conserved hypothetical protein
Synpcc7942_1721	27.229	26.143	22.398	36.083	29.773	34.562	0.406305	0.713734	PBS lyase HEAT-like repeat
Synpcc7942_1722	10.718	4.823	6.189	5.999	8.131	5.885	-0.118589	0.514515	Thiosulphate-binding protein
Synpcc7942_1723	5.925	6.942	4.609	3.6	5.04	4.979	-0.359684	0.170751	carotene isomerase
Synpcc7942_1724	53.201	39.555	63.534	91.362	163.965	140.905	1.3421	0.00107707	conserved hypothetical protein
Synpcc7942_1725	8.298	8.618	9.332	9.828	6.779	7.794	-0.105255	0.455429	transcriptional regulator, GntR family
Synpcc7942_1726	1.66	2.366	0.867	0	1.471	1.353	-0.792332	0.170704	signal peptidase II. Aspartic peptidase. MEROPS family A08
Synpcc7942_1727	0.351	0.667	0.733	0	1.244	0	-0.492187	0.490359	BioY protein
Synpcc7942_1728	25.329	19.363	20.057	8.718	17.393	14.192	-0.68393	0.015539	conserved hypothetical protein
Synpcc7942_1729	15.045	12.899	12.654	11.567	13.526	14.236	-0.0458117	0.573691	potassium-transporting ATPase D chain
Synpcc7942_1730	4.319	4.596	3.069	3.15	2.694	3.379	-0.377693	0.262721	conserved hypothetical protein
Synpcc7942_1731	0.63	1.397	0.22	1.277	0.298	1.918	0.63578	0.66729	conserved hypothetical protein
Synpcc7942_1732	3.478	9.205	2.856	1.887	2.465	1.296	-1.45959	0.000238928	conserved hypothetical protein
Synpcc7942_1733	9.657	21.055	9.594	10.1	14.364	14.037	-0.0660937	0.533244	transcriptional regulator
Synpcc7942_1734	34.317	33.403	31.156	32.476	44.664	37.047	0.2077	0.993475	ferredoxin-thioredoxin reductase catalytic chain
Synpcc7942_1735	16.947	21.961	12.596	21.113	22.015	23.116	0.363087	0.783001	Iron-regulated ABC transporter membrane component SufB
Synpcc7942_1736	19.746	25.547	9.909	47.363	24.31	28.29	0.856639	0.0926584	Iron-regulated ABC transporter ATPase subunit SufC
Synpcc7942_1737	8.835	19.561	7.386	26.261	12.744	17.733	0.665037	0.313237	Iron-regulated ABC transporter permease protein SufD
Synpcc7942_1738	23.42	47.732	16.851	69.801	30.905	43.96	0.717082	0.230444	cysteine desulfurase
Synpcc7942_1739	13.183	37.8	8.265	45.879	38.738	36.569	1.03235	0.030184	transcriptional regulator, MerR family
Synpcc7942_1740	1.24	2.355	0.942	2.054	1.438	1.176	0.0410391	0.784282	UDP-N-acetylmuramate dehydrogenase
Synpcc7942_1741	12.861	11.881	9.727	10.039	11.182	11.119	-0.0919715	0.499596	UDP-N-acetylmuramate--L-alanine ligase
Synpcc7942_1742	30.232	57.441	21.025	52.921	23.417	31.59	-0.0102559	0.60798	glyceraldehyde 3-phosphate dehydrogenase (NADP+)
Synpcc7942_1743	28.09	46.005	24.4	41.887	18.69	26.742	-0.173749	0.336165	NADH dehydrogenase (ubiquinone)
Synpcc7942_1744	4.472	2.596	1.298	1.887	1.409	2.268	-0.588155	0.219948	conserved hypothetical protein
Synpcc7942_1745	5.61	8.528	3.517	12.784	8.749	8.535	0.768051	0.237758	conserved hypothetical protein
Synpcc7942_1746	1299.83	1447.6	1338.62	3745.13	1917.48	2528.71	1.00339	0.0289115	group2 RNA polymerase sigma factor SigB
Synpcc7942_1747	82.634	60.985	62.666	68.067	54.849	57.641	-0.192182	0.330027	conserved hypothetical protein
Synpcc7942_1748	1.206	1.782	0.98	2.239	2.28	2.97	0.915849	0.224978	conserved hypothetical protein
Synpcc7942_1749	68.331	45.17	37.194	95.91	42.359	61.662	0.407864	0.673113	ferredoxin
Synpcc7942_1750	103.163	79.458	97.597	145.094	91.642	113.537	0.321927	0.856989	conserved hypothetical protein YCF35
Synpcc7942_1751	252.765	142.652	211.298	149.792	203.654	174.92	-0.19948	0.324266	conserved hypothetical protein
Synpcc7942_1752	12.611	11.079	12.611	10.506	13.649	10.786	-0.0550838	0.557402	Armadillo:PBS lyase HEAT-like repeat
Synpcc7942_1753	9.442	8.553	5.507	8.339	8.717	8.018	0.0933971	0.854917	conserved hypothetical protein
Synpcc7942_1754	28.697	25.994	24.407	7.097	12.3	13.054	-1.2853	0.00017381	conserved hypothetical protein
Synpcc7942_1755	3.71	4.084	3.323	3.578	2.254	3.302	-0.283364	0.254515	conserved hypothetical protein
Synpcc7942_1756	5.179	2.812	3.093	5.058	8.392	5.307	0.758791	0.365716	hypothetical protein
Synpcc7942_1757	1456.44	1149.22	1050.65	977.542	1868.78	1602.4	0.283001	0.890329	hypothetical protein
Synpcc7942_1758	82.927	79.854	67.2	65.274	67.847	73.685	-0.153235	0.374352	conserved hypothetical protein
Synpcc7942_1759	265.779	240.607	155.858	180.206	185.205	196.459	-0.237125	0.286031	CAB/ELIP/HLIP-related protein
Synpcc7942_1760	3.086	3.02	2.833	2.415	3.844	3.902	0.184799	0.978454	L-alanine dehydrogenase
Synpcc7942_1761	9.202	8.182	6.903	12.904	9.366	10.692	0.440573	0.646962	conserved hypothetical protein
Synpcc7942_1762	50.069	33.136	35.859	21.472	42.171	30.995	-0.331236	0.170751	conserved hypothetical protein
Synpcc7942_1763	7.979	7.343	4.039	3.409	3.535	5.853	-0.597233	0.0519496	inositol monophosphate family protein
Synpcc7942_1764	7.195	6.572	1.157	5.465	3.923	6.134	0.056669	0.870974	conserved hypothetical protein
Synpcc7942_1765	9.724	6.159	3.387	12.926	14.361	10.832	0.984043	0.0490533	conserved hypothetical protein
Synpcc7942_1766	0.989	4.324	2.585	11.273	6.172	7.87	1.68006	9.37993e-05	cytochrome d ubiquinol oxidase, subunit II
Synpcc7942_1767	8.888	9.542	6.569	20.967	16.596	19.977	1.2026	0.00489874	cytochrome oxidase d subunit I
Synpcc7942_1768	4.773	3.46	4.068	1.145	4.095	2.457	-0.676197	0.0411883	conserved hypothetical protein
Synpcc7942_1769	91.553	66.424	78.574	126.656	182.911	154.824	0.97318	0.0356325	conserved hypothetical protein
Synpcc7942_1770	3.094	0	1.078	2.611	0.487	0.897	-0.0624977	0.835159	conserved hypothetical protein
Synpcc7942_1771	41.843	25.113	34.635	38.492	32.33	33.577	0.0393341	0.714627	signal recognition particle subunit FFH/SRP54 (srp54)
Synpcc7942_1772	216.926	164.789	143.117	151.376	145.339	156.142	-0.212799	0.314732	SSU ribosomal protein S16P
Synpcc7942_1773	32.109	30.809	25.835	40.486	33.231	33.078	0.266968	0.951169	hypothetical protein
Synpcc7942_1774	103.281	89.756	83.394	76.666	112.312	107.896	0.10293	0.835095	SSU ribosomal protein S21P
Synpcc7942_1775	1.691	0.904	1.988	1.445	2.997	2.205	0.536118	0.617689	phosphate starvation-induced protein
Synpcc7942_1776	354.605	226.342	310.987	275.358	285.027	269.393	-0.104211	0.455848	hypothetical protein
Synpcc7942_1777	40.458	29.894	30.085	31.706	35.051	37.683	0.0563819	0.752911	conserved hypothetical protein
Synpcc7942_1778	1.208	2.086	1.319	1.251	0.934	1.861	-0.189078	0.408394	conserved hypothetical protein
Synpcc7942_1779	0.409	0.944	0.794	0.977	0.663	0.839	0.207166	0.988907	DNA repair protein RecN
Synpcc7942_1780	4.27	2.267	3.347	1.908	2.493	1.965	-0.634466	0.0376931	DNA mismatch repair protein MutL
Synpcc7942_1781	0.74	5.975	1.933	6.744	1.049	2.412	0.238761	0.978454	conserved hypothetical protein
Synpcc7942_1782	54.963	56.867	52.976	152.475	66.501	95.562	0.932453	0.0530341	L-threonine synthase
Synpcc7942_1783	11.927	11.466	10.863	14.927	11.609	11.467	0.149744	0.886286	conserved hypothetical protein
Synpcc7942_1784	815.684	913.915	687.453	1157.51	733.957	858.237	0.186029	0.951469	group3 RNA polymerase sigma factor SigF
Synpcc7942_1785	3.727	3.304	2.856	3.774	1.409	3.564	-0.176688	0.558761	conserved hypothetical protein
Synpcc7942_1786	25.333	13.595	16.57	22.915	15.627	15.383	-0.0414792	0.609309	conserved hypothetical protein YCF51
Synpcc7942_1787	21.986	14.058	16.788	22.801	16.484	20.951	0.189204	0.978694	SUF system FeS assembly protein
Synpcc7942_1788	34.231	24.503	28.039	32.46	33.86	34.086	0.210521	0.999443	conserved hypothetical protein
Synpcc7942_1789	77.335	71.591	72.761	106.414	62.566	75.193	0.139378	0.864278	Heat shock protein DnaJ-like
Synpcc7942_1790	1.805	3.674	2.56	5.288	2.924	3.867	0.587233	0.549669	DNA adenine methylase
Synpcc7942_1791	14.622	11.772	12.085	19.076	19.09	20.791	0.615553	0.361111	conserved hypothetical protein
Synpcc7942_1792	40.385	31.445	38.066	62.931	40.875	51.033	0.494619	0.556548	porphobilinogen synthase
Synpcc7942_1793	17.963	6.886	9.879	13.405	6.702	10.685	-0.173528	0.468994	thioredoxin
Synpcc7942_1794	1.992	1.152	0.905	2.5	1.105	2.033	0.477317	0.653781	aminotransferase
Synpcc7942_1795	63.68	28.162	53.233	59.711	72.223	66.431	0.451351	0.611788	SsrA-binding protein
Synpcc7942_1796	18.754	17.157	15.968	9.497	12.309	13.134	-0.570231	0.0594617	conserved hypothetical protein
Synpcc7942_1797	2.431	5.774	0.847	2.154	0.574	1.057	-1.25728	0.00488737	conserved hypothetical protein
Synpcc7942_1798	53.741	31.406	35.565	32.656	35.093	39.074	-0.176342	0.373905	conserved hypothetical protein
Synpcc7942_1799	29.682	14.851	22.642	35.923	41.379	37.416	0.772069	0.154155	Hydrogenase expression/formation protein HypE
Synpcc7942_1800	719.328	420.349	559.68	810.04	820.858	806.417	0.520303	0.485205	conserved hypothetical protein
Synpcc7942_1801	6.693	9.606	5.059	20.119	6.864	9.657	0.778558	0.208181	conserved hypothetical protein
Synpcc7942_1802	2.328	2.869	2.695	3.249	2.676	2.543	0.101593	0.826421	response regulator receiver domain protein (CheY-like)
Synpcc7942_1803	249.832	286.071	223.022	332.49	468.117	403.76	0.666244	0.283068	putative ferric uptake regulator, FUR family
Synpcc7942_1804	4.047	5.768	5.767	4.192	7.825	6.477	0.247133	1	conserved hypothetical protein
Synpcc7942_1805	2.356	1.741	2.736	1.193	2.969	2.731	0.0126074	0.761222	HetI protein-like
Synpcc7942_1806	12.71	12.484	10.129	14.399	21.072	13.764	0.479042	0.610353	bacterioferritin comigratory protein
Synpcc7942_1807	2.284	4.557	2.148	6.246	3.562	3.574	0.573903	0.592126	mutator MutT-like
Synpcc7942_1808	0.549	1.825	1.291	1.876	0.778	0.895	-0.0463621	0.691001	putative transcriptional acitvator, Baf
Synpcc7942_1809	67.536	59.581	71.503	97.263	66.474	75.575	0.268878	0.95981	flavoprotein
Synpcc7942_1810	16.582	20.672	16.901	39.861	20.208	25.719	0.663652	0.305462	flavoprotein
Synpcc7942_1811	67.678	55.822	72.877	58.678	159.726	123.913	0.801698	0.134311	diguanylate cyclase (GGDEF domain) with PAS/PAC sensor
Synpcc7942_1812	37.695	33.378	20.268	39.473	56.554	48.201	0.658999	0.295433	hypothetical protein
Synpcc7942_1813	89.697	80.254	69.683	159.241	93.636	110.575	0.600926	0.366063	ATP-binding region, ATPase-like
Synpcc7942_1814	0.56	1.464	1.025	0.638	0.993	1.279	-0.0672493	0.768256	cyclic nucleotide-binding domain (cNMP-BD) protein
Synpcc7942_1815	2.974	2.825	2.762	2.008	3.045	2.262	-0.226835	0.373905	response regulator receiver domain protein (CheY-like)
Synpcc7942_1816	2.227	2.083	2.618	2.485	3.207	2.859	0.303536	0.916019	periplasmic sensor hybrid histidine kinase
Synpcc7942_1817	3.627	3.445	3.79	4.662	3.955	5.093	0.335856	0.889301	response regulator receiver domain protein (CheY-like)
Synpcc7942_1818	2.569	1.83	0.671	4.39	2.276	4.606	1.15222	0.136136	conserved hypothetical protein
Synpcc7942_1819	2.793	2.819	1.641	1.591	2.722	5.235	0.396477	0.787574	conserved hypothetical protein
Synpcc7942_1820	3297.68	4427.04	3261.15	6271.16	2665.81	3873.17	0.221637	0.992783	conserved hypothetical protein
Synpcc7942_1821	7470.84	8202.73	8224.99	10698.1	7678.99	8733.79	0.18195	0.92051	conserved hypothetical protein
Synpcc7942_1822	6640.32	7282.1	6327.56	11205.4	10016.8	10434.3	0.644581	0.315037	conserved hypothetical protein
Synpcc7942_1823	45.639	40.565	34.272	28.673	39.699	32.48	-0.256499	0.255557	PBS lyase HEAT-like repeat
Synpcc7942_1824	298.197	249.915	209.719	198.146	345.239	290.063	0.137216	0.888989	CBS
Synpcc7942_1825	2.951	4.299	1.85	11.357	2.231	5.644	1.07932	0.0646365	CDP-diacylglycerol--glycerol-3-phosphate 3-phosphatidyltransferase
Synpcc7942_1826	1.301	1.339	1.019	1.482	0.922	0.848	-0.169974	0.570941	mRNA-binding protein
Synpcc7942_1827	135.329	132.742	161.999	96.482	200.398	170.736	0.120752	0.830134	conserved hypothetical protein
Synpcc7942_1828	84.694	78.204	87.672	97.397	114.46	113.021	0.37468	0.780067	conserved hypothetical protein
Synpcc7942_1829	55.623	53.094	42.484	38.426	39.428	38.857	-0.373519	0.126762	1-(5-phosphoribosyl)-5-[(5- phosphoribosylamino)methylideneamino] imidazole-4-carboxamide isomerase
Synpcc7942_1830	2150.55	1315.24	1927.42	1827.86	3194.5	2707.76	0.519345	0.495636	thioredoxin
Synpcc7942_1831	18.071	18.584	16.041	25.586	20.52	21.391	0.357112	0.809425	IMP dehydrogenase related 2
Synpcc7942_1832	3.177	4.958	2.371	2.413	4.825	5.326	0.258015	0.972893	conserved hypothetical protein
Synpcc7942_1833	11.031	14.825	13.354	17.371	17.546	20.525	0.499725	0.585323	conserved hypothetical protein
Synpcc7942_1834	6.674	9.299	6.741	11.828	7.569	8.993	0.321763	0.89018	conserved hypothetical protein
Synpcc7942_1835	5.537	4.796	3.914	4.453	5.541	5.097	0.0830133	0.853829	conserved hypothetical protein
Synpcc7942_1836	695.432	578.817	649.141	849.634	753.783	766.102	0.300942	0.888738	conserved hypothetical protein
Synpcc7942_1837	209.542	160.548	125.251	142.076	118.324	123.886	-0.366239	0.140508	conserved hypothetical protein
Synpcc7942_1838	248.347	179.587	194.874	232.011	198.983	208.137	0.037324	0.710919	light-independent protochlorophyllide reductase, B subunit
Synpcc7942_1839	97.698	60.349	87.689	26.794	97.873	76.008	-0.292244	0.203813	conserved hypothetical protein
Synpcc7942_1840	11.077	6.123	9.049	20.498	8.566	11.293	0.620499	0.399185	conserved hypothetical protein
Synpcc7942_1841	20.824	17.798	22.93	12.473	18.624	16.157	-0.381348	0.112899	UDP-N-acetylmuramoyl-tripeptide--D-alanyl-D- alanine ligase
Synpcc7942_1842	76.279	81.792	46.075	44.615	55.667	50.363	-0.438441	0.080351	Transposase, IS605 OrfB
Synpcc7942_1843	5.294	4.671	2.766	2.298	2.502	2.794	-0.745184	0.0293404	conserved hypothetical protein
Synpcc7942_1844	17.893	13.488	9.755	9.75	9.099	8.369	-0.595787	0.0446588	conserved hypothetical protein
Synpcc7942_1845	3596.59	1512.92	1478.75	2547.14	2535.16	2494.2	0.201633	0.978454	conserved hypothetical protein
Synpcc7942_1846	49.714	47.336	41.57	96.544	80.685	85.928	0.924774	0.0519496	conserved hypothetical protein
Synpcc7942_1847	54.003	40.418	43.034	30.678	61.442	52.52	0.0735056	0.782447	dihydrodipicolinate synthase
Synpcc7942_1848	84.562	59.842	57.705	103.409	91.204	88.766	0.487593	0.538692	aspartate semialdehyde dehydrogenase
Synpcc7942_1849	185.448	151.3	190.928	199.303	294.837	274.75	0.543122	0.471172	group2 RNA polymerase sigma factor SigC
Synpcc7942_1850	2.075	2.208	1.995	1.513	1.648	1.949	-0.296824	0.315209	precorrin-6Y C5,15-methyltransferase (decarboxylating)
Synpcc7942_1851	19.808	17.426	18.511	19.177	32.531	26.739	0.492853	0.556417	Ferredoxin--nitrite reductase
Synpcc7942_1852	22.042	18.785	15.581	18.958	28.722	22.191	0.308779	0.859176	precorrin-8X methylmutase
Synpcc7942_1853	2.897	6.329	4.692	10.121	14.373	10.954	1.34856	0.00335028	cobalt-factor II C20-methyltransferase / precorrin-2 C20-methyltransferase
Synpcc7942_1854	1.561	1.654	1.317	2.736	5.276	3.601	1.35694	0.00316692	precorrin-3 methyltransferase
Synpcc7942_1855	2.234	1.061	0.934	1.018	2.006	1.651	0.144552	0.978454	cobyrinate a,c-diamide synthase / hydrogenobyrinic acid a,c-diamide synthase (glutamine-hydrolysing)
Synpcc7942_1856	0	0.957	0.421	0.306	0.286	0.525	-0.302215	0.750984	tRNA-adenosine deaminase
Synpcc7942_1857	3.415	3.133	2.83	2.147	3.172	3.993	-0.010186	0.711634	3-hydroxyacid dehydrogenase
Synpcc7942_1858	37.311	17.858	25.744	41.753	38.965	43.083	0.613561	0.340201	Heme oxygenase (decyclizing)
Synpcc7942_1859	11.568	10.532	13.715	10.589	17.03	16.438	0.298785	0.908384	diguanylate cyclase/phosphodiesterase with PAS/PAC sensor(s)
Synpcc7942_1860	26.681	26.306	25.619	33.74	27.193	32.535	0.249824	0.983865	two component transcriptional regulator, LuxR family
Synpcc7942_1861	1.129	0.306	0.843	1.348	0.686	0.841	0.3354	0.918416	periplasmic binding protein of ABC transporter for natural amino acids
Synpcc7942_1862	37.682	27.715	38.452	93.505	72.379	82.281	1.25679	0.002368	conserved hypothetical protein
Synpcc7942_1863	5.788	5.059	3.024	7.738	6.237	4.982	0.450575	0.643359	modification methylase, HemK family
Synpcc7942_1864	17.712	14.353	7.077	6.859	8.37	8.831	-0.702012	0.0203551	conserved hypothetical protein
Synpcc7942_1865	77.162	56.138	47.034	0	0	0	-15.8754	4.25159e-88	NAD(+) kinase
Synpcc7942_1866	13.416	20.534	24.143	0	0	0	-14.2412	2.39611e-43	conserved hypothetical protein
Synpcc7942_1867	0.116	0	0.121	0	0	0	-6.32193	0.336165	Deoxyribodipyrimidine photo-lyase family protein
Synpcc7942_1868	0	0.225	0	0	0	0	-6.24793	0.714344	conserved hypothetical protein
Synpcc7942_1869	72.306	70.898	51.987	0.048	0	0	-11.9021	6.10462e-118	probable cation efflux system protein
Synpcc7942_1870	73.558	57.87	45.869	0	0	0	-15.8509	6.55661e-96	Secretion protein HlyD
Synpcc7942_1871	57.364	32.335	34.966	0	0	0	-15.3428	6.57573e-66	conserved hypothetical protein
Synpcc7942_1872	14.939	7.9	7.732	0	0	0	-13.3151	3.09912e-56	histidine kinase
Synpcc7942_1873	84.864	60.966	53.112	0	0	0	-16.017	3.86565e-83	two component transcriptional regulator, winged helix family
Synpcc7942_1874	16.259	19.771	6.796	0	0	0	-13.8013	3.82851e-39	RNA methyltransferase TrmH, group 2
Synpcc7942_1875	37.097	40.782	28.102	0	0	0	-15.1085	1.33122e-85	conserved hypothetical protein
Synpcc7942_1876	2.68	3.564	3.08	0	0	0	-11.6022	9.09804e-12	conserved hypothetical protein
Synpcc7942_1877	3.923	2.178	1.597	0	0	0	-11.3259	1.44286e-33	Transglutaminase-like
Synpcc7942_1878	6.272	4.494	5.695	0	0	0	-12.4221	4.35717e-35	conserved hypothetical protein
Synpcc7942_1879	10.33	11.777	9.204	10.903	7.862	7.373	-0.260493	0.260251	MoxR protein-like
Synpcc7942_1880	12.825	2.812	5.154	9.741	13.986	12.865	0.815479	0.217413	hypothetical protein
Synpcc7942_1881	1.482	1.232	1.291	0.375	1.226	0.644	-0.83424	0.0256062	L-aspartate oxidase
Synpcc7942_1882	210.425	236.727	235.715	208.706	256.408	235.844	0.0377232	0.675746	probable photosystem II 12 kD extrinsic protein
Synpcc7942_1883	22.407	16.571	15.411	18.312	23.523	15.534	0.0769523	0.809863	conserved hypothetical protein YCF53
Synpcc7942_1884	11.345	10.778	11.037	9.509	12.202	10.713	-0.032379	0.611532	RfaE bifunctional protein, domain II
Synpcc7942_1885	0.931	1.263	1.389	1.616	2.827	0.867	0.567151	0.674597	HAD-superfamily hydrolase subfamily IA, variant 3
Synpcc7942_1886	3.478	2.927	3.115	2.642	2.888	2.851	-0.183777	0.378914	exonuclease RecJ
Synpcc7942_1887	1.106	1.951	0.908	1.08	1.232	1.442	-0.0788309	0.620037	probable mannosyltransferase
Synpcc7942_1888	5.002	9.971	6.252	7.301	8.204	8.57	0.181747	0.927629	conserved hypothetical protein
Synpcc7942_1889	8.509	7.537	5.549	18.369	18.231	18.437	1.34958	0.000826177	conserved hypothetical protein
Synpcc7942_1890	155.074	89.35	209.602	68.838	186.729	145.754	-0.178017	0.315209	conserved hypothetical protein
Synpcc7942_1891	92.643	64.842	77.216	94.562	115.084	116.772	0.475891	0.574478	conserved hypothetical protein
Synpcc7942_1892	11.219	10.419	6.718	17.809	11.974	13.479	0.609394	0.373905	Rhodanese-like
Synpcc7942_1893	6.702	4.245	5.081	1.996	6.148	4.627	-0.327654	0.25331	ATPase
Synpcc7942_1894	2.269	2.156	2.569	1.293	2.011	1.973	-0.406199	0.216295	integral membrane protein of the ABC-type Nat permease for neutral amino acids
Synpcc7942_1895	42.576	38.062	39.108	92.534	48.787	65.673	0.789596	0.151131	conserved hypothetical protein
Synpcc7942_1896	1.886	1.247	1.285	2.616	2.209	2.246	0.678153	0.381581	N-acetylglutamate synthase / glutamate N-acetyltransferase
Synpcc7942_1897	6.532	6.641	4.191	14.449	3.737	8.667	0.628896	0.38002	putative transcripton factor DevT-like
Synpcc7942_1898	166.187	179.667	144.004	212.662	122.02	147.911	-0.0215565	0.585101	3-isopropylmalate dehydratase, large subunit
Synpcc7942_1899	2.297	4.364	2.618	4.758	3.256	3.267	0.281771	0.993305	conserved hypothetical protein
Synpcc7942_1900	7.544	7.834	7.7	18.656	8.705	8.922	0.652707	0.368907	Deoxycytidine triphosphate deaminase
Synpcc7942_1901	1.629	1.71	0.896	2.084	2.309	1.733	0.532268	0.541596	putative glycosyltransferase
Synpcc7942_1902	11.995	9.543	5.095	14.371	16.729	15.515	0.80751	0.125205	putative glycosyltransferase
Synpcc7942_1903	18.778	17.84	15.283	26.332	41.213	35.906	0.995072	0.031076	conserved hypothetical protein
Synpcc7942_1904	44.662	46.6	45.382	60.478	99.78	87.46	0.858262	0.0925575	hemolysin secretion protein-like
Synpcc7942_1905	10.439	9.561	8.42	12.448	19.571	15.252	0.733988	0.199629	cyclic nucleotide-binding domain (cNMP-BD) protein
Synpcc7942_1906	10.197	7.593	5.76	11.723	13.284	10.422	0.589142	0.403925	conserved hypothetical protein
Synpcc7942_1907	195.776	207.878	146.024	230.871	175.537	204.235	0.151742	0.898489	Mg-protoporphyrin IX monomethyl ester (oxidative) cyclase
Synpcc7942_1908	16.196	13.826	13	30.666	27.62	33.67	1.09582	0.0186755	conserved hypothetical protein
Synpcc7942_1909	18.814	12.674	5.898	7.015	8.487	10.928	-0.500274	0.0966949	conserved hypothetical protein
Synpcc7942_1910	4.954	5.769	4.007	4.127	1.586	2.084	-0.917505	0.00671706	3-octaprenyl-4-hydroxybenzoate carboxy-lyase
Synpcc7942_1911	28.926	16.687	20.691	25.575	23.738	23.619	0.13745	0.891128	Cold shock protein
Synpcc7942_1912	8.169	6.611	6.797	5.515	10.294	11.046	0.315657	0.867056	phosphate uptake regulator, PhoU
Synpcc7942_1913	3.989	1.516	2.223	2.424	4.524	5.201	0.652467	0.491484	conserved hypothetical protein
Synpcc7942_1914	404.424	189.992	256.626	327.463	420.081	389.872	0.418456	0.636708	conserved hypothetical protein
Synpcc7942_1915	9.094	14.563	12.217	3.552	12.892	8.809	-0.506433	0.0832359	chorismate mutase
Synpcc7942_1916	1.13	4.176	2.231	1.526	4.273	5.077	0.52891	0.630413	signal peptide peptidase A. Serine peptidase. MEROPS family S49
Synpcc7942_1917	3.264	3.012	2.144	1.558	2.776	2.432	-0.315391	0.296828	permease of the drug/metabolite transporter
Synpcc7942_1918	4.444	3.952	3.754	3.303	4.691	1.726	-0.321839	0.250161	UDP-glucose:tetrahydrobiopterin glucosyltransferase
Synpcc7942_1919	6.03	5.601	4.621	5.293	9.689	6.989	0.434914	0.689163	transcriptional regulator, XRE family
Synpcc7942_1920	10.101	12.396	8.296	9.732	7.076	7.534	-0.339117	0.153856	leucyl-tRNA synthetase
Synpcc7942_1921	0	0	0	0	0.639	0.294	8.2854	0.147896	conserved hypothetical protein
Synpcc7942_1922	597.357	347.161	432.53	648.012	532.223	564.219	0.341196	0.801444	putative transmembrane transcriptional regulator
Synpcc7942_1923	186.186	133.768	115.789	528.852	236.856	337.228	1.33979	0.000601535	sigma-24 (FecI-like)
Synpcc7942_1924	6.188	7.349	2.829	9.401	3.564	6.052	0.216551	1	conserved hypothetical protein
Synpcc7942_1925	4.674	6.376	2.63	5.826	3.568	4.688	0.041775	0.763373	probable peptidase
Synpcc7942_1926	4.862	7.259	7.258	7.914	9.355	8.605	0.416953	0.807442	conserved hypothetical protein
Synpcc7942_1927	6.783	2.992	5.063	2.944	6.697	3.159	-0.213106	0.390486	diaminopimelate epimerase
Synpcc7942_1928	208.416	169.657	170.8	167.242	162.033	150.134	-0.195214	0.324266	conserved hypothetical protein
Synpcc7942_1929	96.478	84.972	68.373	93.523	53.863	68.81	-0.208564	0.305421	cysteine desulfurase
Synpcc7942_1930	137.79	103.392	123.187	81.935	146.12	129.927	-0.025513	0.589365	conserved hypothetical protein
Synpcc7942_1931	45.028	34.851	36.257	38.628	56.701	50.945	0.33285	0.830716	probable serine/threonine protein phosphatase
Synpcc7942_1932	17.591	10.718	13.387	12.49	10.301	9.724	-0.358774	0.180649	conserved hypothetical protein
Synpcc7942_1933	33.256	33.446	28.126	33.63	34.841	35.099	0.127217	0.85543	Isopentenyl-diphosphate delta-isomerase, FMN-dependent
Synpcc7942_1934	22.237	20.335	18.573	26.657	22.411	23.178	0.240672	0.986458	D-alanyl-D-alanine carboxypeptidase/D-alanyl-D-alanine-endopeptidase
Synpcc7942_1935	2.977	1.844	0.811	2.163	2.018	2.363	0.216418	0.992783	type 4 prepilin peptidase 1. Aspartic peptidase. MEROPS family A24A
Synpcc7942_1936	34.456	20.758	24.149	36.385	20.85	27.945	0.102044	0.853631	conserved hypothetical protein
Synpcc7942_1937	59.666	38.749	56.875	98.385	50.988	66.844	0.477507	0.587327	peptide methionine sulfoxide reductase
Synpcc7942_1938	0.577	0.274	0	0.438	0	0.502	0.143022	1	multidrug-efflux transporter
Synpcc7942_1939	0	0.097	0.213	0	0	0	-6.70506	0.147896	glyceraldehyde-3-phosphate dehydrogenase
Synpcc7942_1940	1.459	0.539	0.931	0.246	0.689	0.845	-0.717578	0.133199	putative membrane transporter
Synpcc7942_1941	1.024	0.216	0.714	0.173	0.484	0	-1.56811	0.0247705	conserved hypothetical protein
Synpcc7942_1942	18.708	7.495	8.008	10.272	11.823	12.639	0.0218864	0.784444	bacterioferritin comigratory protein-like
Synpcc7942_1943	4.47	6.037	4.389	5.236	3.97	4.354	-0.135539	0.419271	cell division protein Ftn2-like
Synpcc7942_1944	28.578	22.908	25.3	37.686	27.432	27.044	0.263319	0.956399	Pyruvate dehydrogenase (lipoamide)
Synpcc7942_1945	5.549	5.222	5.799	8.27	6.219	5.858	0.296194	0.917734	Excinuclease ABC subunit C
Synpcc7942_1946	22.761	14.146	18.227	8.402	21.11	17.198	-0.239197	0.312886	conserved hypothetical protein
Synpcc7942_1947	30.449	23.583	28.364	21.686	18.643	17.331	-0.514981	0.0411796	conserved hypothetical protein
Synpcc7942_1948	10.792	12.224	9.108	16.394	21.773	17.32	0.788442	0.238161	conserved hypothetical protein
Synpcc7942_1949	360.845	275.001	317.322	460.322	471.751	480.885	0.567915	0.415338	conserved hypothetical protein
Synpcc7942_1950	277.553	247.898	205.769	397.018	380.276	390.463	0.67536	0.260251	conserved hypothetical protein
Synpcc7942_1951	7.595	8.819	13.227	11.965	15.951	12.838	0.459308	0.717307	conserved hypothetical protein
Synpcc7942_1952	54.636	59.847	31.509	50.344	37.248	46.329	-0.124504	0.456509	conserved hypothetical protein
Synpcc7942_1953	5.013	10.528	5.514	19.64	10.847	16.17	1.14782	0.0241262	6-pyruvoyl tetrahydrobiopterin synthase
Synpcc7942_1954	10.422	8.355	8.057	16.564	11.871	11.155	0.561022	0.442286	CTP synthase
Synpcc7942_1955	23.4	12.125	9.632	21.544	18.095	20.342	0.409532	0.719456	conserved hypothetical protein
Synpcc7942_1956	135.698	106.408	98.327	151.904	81.998	100.369	-0.0263525	0.594989	acetyl-coenzyme A carboxylase carboxyl transferase subunit alpha
Synpcc7942_1957	35.434	36.321	22.411	37.539	25.779	20.063	-0.175482	0.373905	cyclic nucleotide-binding domain (cNMP-BD) protein
Synpcc7942_1958	174.296	134.293	197.902	60.044	105.844	83.755	-1.02066	0.000125963	conserved hypothetical protein
Synpcc7942_1959	6.336	7.618	5.801	13.118	8.029	10.895	0.697662	0.270283	prolyl-tRNA synthetase
Synpcc7942_1960	4.833	5.931	6.945	5.201	7.995	6.303	0.138895	0.882707	conserved hypothetical protein
Synpcc7942_1961	5.766	1.59	3.11	0.565	5.274	2.425	-0.340688	0.350227	ferripyochelin binding protein
Synpcc7942_1962	72.222	60.726	17.349	15.133	47.076	34.64	-0.633991	0.0439985	photosystem II PsbY protein
Synpcc7942_1963	9.22	10.274	13.56	3.804	14.524	12.32	-0.109022	0.446811	conserved hypothetical protein
Synpcc7942_1964	13.133	13.412	10.75	7.648	10.24	9.133	-0.464857	0.0807937	4-hydroxybenzoate octaprenyltransferase
Synpcc7942_1965	2.228	2.116	2.457	2.256	1.667	1.21	-0.405738	0.160123	exopolyphosphatase
Synpcc7942_1966	4.749	9.776	8.271	14.429	10.66	5.677	0.432507	0.813997	conserved hypothetical protein
Synpcc7942_1967	2.709	1.79	2.707	3.578	3.673	2.764	0.474723	0.67958	Undecaprenyl-diphosphatase
Synpcc7942_1968	34.712	36.546	28.892	17.806	22.901	25.082	-0.606222	0.019732	conserved hypothetical protein
Synpcc7942_1969	1517.83	1749.91	1029.41	1256.51	1175.3	1206.08	-0.240281	0.259825	Transcriptional regulator AbrB
Synpcc7942_1970	2.284	0.651	0.477	2.429	0.972	0.894	0.33178	0.912902	N-acyl-L-amino acid amidohydrolase
Synpcc7942_1971	28.386	16.998	18.134	12.262	15.258	14.56	-0.593996	0.031076	Peptidase M20D, amidohydrolase
Synpcc7942_1972	3.989	2.021	3.473	2.626	3.016	1.907	-0.328941	0.298831	TPR repeat
Synpcc7942_1973	7.767	16.084	7.751	21.61	7.3	11.266	0.346289	0.850992	mannose-1-phosphate guanyltransferase
Synpcc7942_1974	4.514	7.301	4.207	13.343	5.534	8.908	0.794138	0.205616	condensin subunit ScpA
Synpcc7942_1975	187.773	231	156.727	505.216	272.75	338.889	0.95655	0.0421179	conserved hypothetical protein
Synpcc7942_1976	210.576	271.006	213.057	443.211	306.562	344.941	0.656216	0.305462	proton-translocating NADH-quinone oxidoreductase, chain M
Synpcc7942_1977	9.301	16.119	5.073	21.272	6.883	12.995	0.432378	0.660676	proton-translocating NADH-quinone oxidoreductase, chain L
Synpcc7942_1978	4.254	2.598	1.905	2.308	3.877	3.566	0.155063	0.983623	thioredoxin
Synpcc7942_1979	1.412	2.281	1.476	4.72	4.205	2.947	1.19913	0.0393131	membrane protein-like
Synpcc7942_1980	64.771	48.698	60.784	53.585	67.846	66.305	0.10752	0.827411	transcriptional regulator, LysR family
Synpcc7942_1981	1.844	1.752	1.051	2.802	1.664	1.53	0.367491	0.886674	conserved hypothetical protein
Synpcc7942_1982	15.638	18.935	16.341	18.632	16.084	15.594	-0.0172162	0.630413	NADH dehydrogenase I subunit M
Synpcc7942_1983	10.891	10.892	9.584	10.559	11.174	9.904	0.0123641	0.666447	zeta-carotene desaturase / three-step phytoene desaturase
Synpcc7942_1984	25.114	19.777	19.106	12.717	29.514	24.849	0.0678753	0.781973	phytoene synthase
Synpcc7942_1985	13.363	9.874	10.264	17.351	18.459	16.532	0.643718	0.328402	conserved hypothetical protein
Synpcc7942_1986	81.346	54.771	69.92	77.381	97.599	90.577	0.366113	0.768256	processing protease
Synpcc7942_1987	1430.15	551.227	782.768	1398.98	1409.89	1421.94	0.614102	0.305421	conserved hypothetical protein
Synpcc7942_1988	4.412	5.132	2.54	3.967	5.361	3.992	0.140463	0.910982	conserved hypothetical protein
Synpcc7942_1989	34.596	38.504	34.512	32.145	27.618	26.425	-0.32027	0.163757	cation diffusion facilitator family transporter
Synpcc7942_1990	0.77	0.585	0.644	0	1.747	1.406	0.656655	0.604646	conserved hypothetical protein
Synpcc7942_1991	188.212	105.208	156.592	63.666	94.705	95.39	-0.826486	0.00207746	large conductance mechanosensitive channel protein
Synpcc7942_1992	1.073	1.668	1.732	1.185	0.553	0.89	-0.766599	0.0516516	translation initiation factor 2B subunit I family (IF-2BI)
Synpcc7942_1993	1.973	0.312	0	0.999	0.932	0.643	0.171605	1	methylthioribulose-1-phosphate dehydratase
Synpcc7942_1994	3.133	0.812	2.381	1.947	1.211	1.857	-0.334865	0.368907	2,3-diketo-5-methylthio-1-phosphopentane phosphatase
Synpcc7942_1995	26.008	17.387	16.944	29.267	19.802	25.122	0.29814	0.874352	phosphoribosyl-ATP pyrophosphatase / phosphoribosyl-AMP cyclohydrolase
Synpcc7942_1996	37.817	30.124	31.005	25.189	35.055	36.796	-0.028061	0.610223	conserved hypothetical protein
Synpcc7942_1997	5.595	7.087	3.41	2.125	2.644	1.216	-1.42647	0.00531823	high light-inducible protein
Synpcc7942_1998	0.347	0.66	0.181	0.264	0.739	0.453	0.292806	1	GAF
Synpcc7942_1999	182.587	171.104	141.148	87.79	99.521	93.389	-0.817923	0.00226971	RNA-binding region RNP-1
Synpcc7942_2000	9.508	13.353	8.351	12.42	11.591	12.039	0.20788	0.983865	Penicillin-binding protein 1A
Synpcc7942_2001	3.74	3.672	3.648	2.083	4.242	3.577	-0.159514	0.469438	septum site-determining protein MinC
Synpcc7942_2002	47.966	47.342	50.721	25.743	43.977	38.765	-0.428749	0.0793102	hypothetical protein
Synpcc7942_2003	3.718	4.212	1.644	10.862	5.474	5.781	1.20771	0.0143946	conserved hypothetical protein
Synpcc7942_2004	8.466	4.596	9.568	4.987	9.308	7.66	-0.0436812	0.60798	sigma-24 (FecI-like)
Synpcc7942_2005	99.002	77.06	124.088	61.329	131.55	103.83	-0.0166348	0.578496	flm3 region hypothetical protein 4
Synpcc7942_2006	12.336	9.037	13.201	13.321	15.803	14.342	0.330174	0.856989	conserved hypothetical protein
Synpcc7942_2007	20.584	13.553	17.463	18.886	29.761	25.248	0.51808	0.522429	Phosphopantetheine adenylyltransferase
[truncated: 655 more rows]

## Sheet: c_vs_a.FPKM
GeneID	a_FPKM_1	a_FPKM_2	a_FPKM_3	c_FPKM_1	c_FPKM_2	c_FPKM_3	log2(fold change)	FDR (p-value adjusted)	function
Synpcc7942_0001	11.577	8.518	12.916	25.633	23.283	19.714	1.05582	0.734881	DNA polymerase III, beta subunit
Synpcc7942_0002	17.661	11.667	17.599	44.621	48.603	36.677	1.46886	0.115511	hypothetical protein
Synpcc7942_0003	8.4	10.39	9.326	14.432	19.515	13.766	0.762928	0.75327	phosphoribosylformylglycinamidine synthase subunit II
Synpcc7942_0004	30.866	23.825	21.094	56.544	65.997	66.467	1.31843	0.236915	amidophosphoribosyltransferase
Synpcc7942_0005	1.727	1.763	1.538	3.302	2.664	2.786	0.799262	0.902735	conserved hypothetical protein
Synpcc7942_0006	0	0.234	0	1.497	1.37	2.685	4.55083	0.000157144	hypothetical protein
Synpcc7942_0007	1.455	4.145	3.04	6.771	6.462	6.652	1.20229	0.626556	hypothetical protein
Synpcc7942_0008	17.963	8.682	7.245	11.8	11.083	10.637	-0.0158361	0.0226808	conserved hypothetical protein
Synpcc7942_0009	25.208	46.123	17.117	34.957	45.168	49.72	0.553873	0.392383	argininosuccinate synthase
Synpcc7942_0010	28.499	26.92	26.546	36.584	35.72	25.002	0.247512	0.0704129	conserved hypothetical protein
Synpcc7942_0011	1.927	3.254	2.684	4.766	5.943	3.496	0.852635	0.956484	conserved hypothetical protein
Synpcc7942_0012	204.529	89.219	168.604	424.148	368.376	311.915	1.25624	0.322363	SSU ribosomal protein S6P
Synpcc7942_0013	688.358	1067.59	1411.45	466.573	457.018	439.843	-1.21605	3.70579e-13	conserved hypothetical protein
Synpcc7942_0014	24.861	19.12	23.504	24.858	29.309	18.046	0.0976875	0.0248926	conserved hypothetical protein
Synpcc7942_0015	2.583	2.165	1.429	1.384	1.406	3.474	0.0201682	0.0764034	Prolyl 4-hydroxylase, alpha subunit
Synpcc7942_0016	2.793	2.985	3.83	4.416	7.754	3.991	0.750026	0.770097	conserved hypothetical protein
Synpcc7942_0017	0.181	0.172	0	0.183	2.011	0.788	3.06778	0.0173547	2-keto-3-deoxy-phosphogluconate aldolase
Synpcc7942_0018	1.541	2.883	2	1.984	3.759	4.779	0.711603	0.682031	glycyl-tRNA synthetase, beta subunit
Synpcc7942_0019	16.827	14.02	15.307	34.497	38.355	31.486	1.17668	0.4883	sulfite reductase (ferredoxin)
Synpcc7942_0020	6.435	6.113	5.131	13.194	23.351	15.119	1.54696	0.0951905	conserved hypothetical protein
Synpcc7942_0021	0	1.178	0.144	1.534	3.316	1.2	2.19166	0.0234602	precorrin-6A reductase
Synpcc7942_0022	3.753	3.731	2.462	9.185	10.419	6.462	1.38971	0.208987	conserved hypothetical protein
Synpcc7942_0023	0.671	1.639	1.002	1.746	3.549	4.071	1.49889	0.226316	calcium/proton exchanger
Synpcc7942_0024	26.834	26.389	25.173	24.378	33.722	31.552	0.193549	0.0405983	conserved hypothetical protein
Synpcc7942_0025	11.545	8.751	12.313	21.973	18.878	16.999	0.826989	0.90804	conserved hypothetical protein
Synpcc7942_0026	1.462	2.678	3.927	7.184	7.247	4.206	1.20776	0.567327	conserved hypothetical protein
Synpcc7942_0027	2.362	1.912	1.829	3.276	5.425	4.668	1.13092	0.634147	8-amino-7-oxononanoate synthase
Synpcc7942_0028	1.068	1.16	0.319	2.935	3.955	3.988	2.09324	0.0104425	conserved hypothetical protein
Synpcc7942_0029	0.621	0.826	0.26	1.886	2.069	2.299	1.87147	0.070127	conserved hypothetical protein
Synpcc7942_0030	10.646	9.501	5.225	10.61	16.123	14.051	0.684702	0.696922	dethiobiotin synthase
Synpcc7942_0031	4.244	6.239	3.766	7.375	9.265	7.586	0.76557	0.789614	aminotransferase
Synpcc7942_0032	221.521	119.199	144.671	212.198	153.229	138.501	0.0540699	0.0161797	conserved hypothetical protein
Synpcc7942_0033	300.802	172.451	234.216	258.471	206.028	165.932	-0.166328	0.00126371	conserved hypothetical protein
Synpcc7942_0034	0.896	0.851	1.872	1.813	1.658	1.95	0.582571	0.922662	N-acetylornithine aminotransferase
Synpcc7942_0035	40.897	40.258	43.437	38.526	34.364	28.856	-0.292232	0.000189545	conserved hypothetical protein
Synpcc7942_0036	0.779	1.604	1.357	2.498	3.246	2.122	1.07199	0.83571	conserved hypothetical protein
Synpcc7942_0037	0.501	0.476	0	2.533	3.243	0.545	2.68998	0.0937973	hypothetical protein
Synpcc7942_0038	8.991	6.101	6.263	11.264	14.859	10.722	0.78681	0.880479	mutator MutT protein
Synpcc7942_0039	20.768	23.429	20.796	75.67	45.248	52.919	1.41934	0.13673	6-phosphogluconate dehydrogenase (decarboxylating)
Synpcc7942_0040	4.592	8.212	2.823	19.134	28.5	13.235	1.96146	0.00477441	dihydroneopterin aldolase Dihydroneopterin aldolase
Synpcc7942_0041	0	1.487	1.226	5.938	7.169	7.838	2.94726	1.67233e-08	probable transport protein
Synpcc7942_0042	264.962	166.175	176.924	329.598	323.773	301.165	0.650581	0.606899	LSU ribosomal protein L28P
Synpcc7942_0043	0.279	1.855	0.875	1.694	3.357	1.823	1.19106	0.783711	conserved hypothetical protein
Synpcc7942_0044	1.287	2.348	1.829	2.762	6.815	5.55	1.46859	0.173578	conserved hypothetical protein
Synpcc7942_0045	2.786	1.145	1.495	1.981	2.579	1.804	0.229927	0.135128	TPR repeat
Synpcc7942_0046	29.022	15.951	33.104	32.366	24.891	21.177	0.0065813	0.00788088	Methylase involved in ubiquinone/menaquinone biosynthesis-like
Synpcc7942_0047	5.22	2.951	4.913	7.814	9.702	7.28	0.922148	0.967909	TPR repeat
Synpcc7942_0048	5762.6	4120.98	6750.48	5472.25	4549.05	4091.09	-0.237178	0.000314955	pilin polypeptide PilA-like
Synpcc7942_0049	15120.8	11894.2	20761.4	30737.8	23833.8	20889.4	0.659435	0.556684	pilin polypeptide PilA-like
Synpcc7942_0050	59.252	50.996	53.368	107.018	147.186	131.475	1.23707	0.383458	conserved hypothetical protein
Synpcc7942_0051	23.46	19.533	15.314	1.684	2.832	0.877	-3.43378	4.65939e-41	TPR repeat
Synpcc7942_0052	62.956	52.707	60.44	0	0	0	-15.8411	1.41593e-85	conserved hypothetical protein
Synpcc7942_0053	7.198	8.02	9.193	0	0	0	-12.9905	5.9581e-57	conserved hypothetical protein
Synpcc7942_0054	90.939	64.922	63.767	0	0	0	-16.1598	1.78713e-100	conserved hypothetical protein
Synpcc7942_0055	374.99	261.938	372.496	0	0	0	-18.3601	2.14384e-136	hypothetical protein
Synpcc7942_0056	21.996	17.199	17.877	0	0	0	-14.2156	9.34772e-77	perosamine synthetase
Synpcc7942_0057	20.289	20.612	19.037	0	0	0	-14.2863	2.75556e-80	putative C-3 methyl transferase
Synpcc7942_0058	29.922	36.421	30.093	0	0	0	-14.9724	5.13029e-72	dTDP-4-dehydrorhamnose 3,5-epimerase
Synpcc7942_0059	129.502	106.073	171.753	0	0	0	-17.0509	3.9021e-88	hypothetical protein
Synpcc7942_0060	87.834	62.235	97.899	0	0	0	-16.3348	9.84012e-79	hypothetical protein
Synpcc7942_0061	32.837	27.077	32.095	0	0	0	-14.9046	3.02417e-88	CDP-glucose 4,6-dehydratase
Synpcc7942_0062	62.003	39.478	36.254	0	0	0	-15.4866	6.73193e-89	glucose-1-phosphate cytidylyltransferase
Synpcc7942_0063	0.463	0.22	0.968	3.983	5.143	2.521	2.8163	0.000571798	dual specificity protein phosphatase
Synpcc7942_0064	0.608	0	0	1.845	2.25	1.324	3.14958	0.0746162	hypothetical protein
Synpcc7942_0065	292.891	291.36	277.407	438.625	372.552	468.95	0.571098	0.429532	bacterial translation initiation factor 3 (bIF-3)
Synpcc7942_0066	3.707	3.137	1.972	6.479	6.612	6.678	1.16477	0.502338	conserved hypothetical protein
Synpcc7942_0067	4.664	2.635	4.215	11.098	10.15	6.314	1.25907	0.392854	probable permease protein of ABC transporter
Synpcc7942_0068	1.341	0.882	0.862	1.774	2.673	1.909	1.04213	0.837386	ATPase
Synpcc7942_0069	426.306	282.192	283.801	510.369	329.637	255.671	0.142975	0.0337171	hypothetical protein
Synpcc7942_0070	0	0.346	0.38	3.131	4.211	3.567	3.90385	1.37015e-07	conserved hypothetical protein
Synpcc7942_0071	0.596	0.808	0.8	5.769	4.725	5.281	2.83776	2.30477e-07	pleiotropic regulatory protein-like
Synpcc7942_0072	4.215	3.115	2.121	12.955	12.716	11.9	1.99074	0.00226646	conserved hypothetical protein
Synpcc7942_0073	13.648	6.726	8.022	19.509	17.526	16.254	0.908079	0.940888	hydroxymethylbutenyl pyrophosphate reductase
Synpcc7942_0074	0.288	0	0	0	0.267	0.314	1.00495	1	conserved hypothetical protein
Synpcc7942_0075	10.49	11.443	10.718	12.346	13.377	13.961	0.281407	0.0903648	aminopeptidase P. Metallo peptidase. MEROPS family M24B
Synpcc7942_0076	3.752	5.729	3.22	9.492	13.27	13.423	1.51023	0.119586	extracellular solute-binding protein, family 3
Synpcc7942_0077	6.215	5.061	4.175	9.135	7.122	7.573	0.62498	0.611406	transcriptional regulator, XRE family
Synpcc7942_0078	8.849	13.581	6.165	16.762	29.82	35.083	1.51386	0.104727	Protein of unknown function UPF0047
Synpcc7942_0079	62.818	64.452	53.228	62.181	75.896	78.595	0.263526	0.0762981	conserved hypothetical protein YCF41
Synpcc7942_0080	51.971	30.908	44.718	111.852	81.993	71.03	1.0537	0.69312	probable ABC transporter permease protein
Synpcc7942_0081	109.887	99.313	108.219	162.37	202.051	250.415	0.953807	0.914723	RNA-binding S4
Synpcc7942_0082	2.977	3.383	3.538	4.844	4.809	4.958	0.561705	0.431011	ATPase
Synpcc7942_0083	10.314	4.899	4.85	6.784	8.591	9.546	0.312783	0.284496	hypothetical protein
Synpcc7942_0084	5.236	4.284	3.648	11.039	10.769	10.769	1.30662	0.311554	conserved hypothetical protein
Synpcc7942_0085	10.701	5.224	2.64	19.853	30.262	19.42	1.90498	0.00213961	HAD-superfamily hydrolase subfamily IA, variant 3
Synpcc7942_0086	74.83	53.55	56.75	145.351	106.42	91.288	0.889907	0.981899	isoamylase, glycosyl hydrolase family 13
Synpcc7942_0087	40.249	29.704	39.94	60.82	44.625	43.456	0.438244	0.228837	conserved hypothetical protein
Synpcc7942_0088	23.02	17.039	14.61	36.872	48.1	34.445	1.12717	0.566382	conserved hypothetical protein
Synpcc7942_0089	10.558	10.03	9.29	17.713	8.357	13.916	0.420375	0.256136	Carboxymethylenebutenolidase
Synpcc7942_0090	15.669	5.028	9.325	21.631	14.886	11.75	0.684963	0.730108	transcriptional regulator, GntR family
Synpcc7942_0091	14.682	9.986	12.727	26.169	32.272	25.796	1.17154	0.518226	conserved hypothetical protein YCF21
Synpcc7942_0092	50.467	35.401	28.513	58.492	73.319	71.563	0.830271	0.952226	conserved hypothetical protein
Synpcc7942_0093	9.612	5.688	4.61	6.219	10.938	7.206	0.291159	0.142521	thymidylate kinase
Synpcc7942_0094	1.527	2.073	2.052	3.974	2.625	1.663	0.547488	0.499855	DNA polymerase III, delta prime subunit
Synpcc7942_0095	25.731	33.887	21.197	54.143	59.094	62.704	1.12237	0.588846	two component transcriptional regulator, winged helix family
Synpcc7942_0096	268.765	192.335	235.873	504.557	235.165	263.249	0.525103	0.383134	conserved hypothetical protein
Synpcc7942_0097	4.47	4.144	3.967	7.166	9.869	7.095	0.939417	0.951065	hydrogenobyrinic acid a,c-diamide cobaltochelatase
Synpcc7942_0098	146.954	98.58	123.91	213.657	146.7	127.559	0.401274	0.192954	pyruvate kinase
Synpcc7942_0099	7.426	6.467	6.143	15.342	20.046	13.813	1.29597	0.380214	hypothetical protein
Synpcc7942_0100	100.635	52.434	94.968	112.821	78.325	73.317	0.0925095	0.0197814	conserved hypothetical protein
Synpcc7942_0101	197.254	168.285	117.404	313.616	417.783	403.654	1.23283	0.357133	type 2 NADH dehydrogenase
Synpcc7942_0102	64.27	66.561	44.078	100.212	113.937	114.923	0.911787	0.963823	conserved hypothetical protein
Synpcc7942_0103	11.075	8.212	4.798	42.643	27.5	23.53	1.95936	0.00162727	Ankyrin
Synpcc7942_0104	13.798	12.734	11.809	54.921	43.297	37.345	1.82192	0.00525356	hypothetical protein
Synpcc7942_0105	3.848	2.924	3.278	11.321	11.45	11.086	1.75196	0.0131576	NH(3)-dependent NAD(+) synthetase
Synpcc7942_0106	7.759	3.351	4.423	14.633	14.689	13.633	1.46731	0.127542	probable nicotinate-nucleotide adenylyltransferase
Synpcc7942_0107	14.463	6.358	11.88	26.796	22.909	19.822	1.08817	0.626728	Small GTP-binding protein domain
Synpcc7942_0108	2.739	1.858	3.679	8.709	10.5	7.241	1.6759	0.117907	sulfiredoxin
Synpcc7942_0109	29.001	22.385	31.146	69.903	74.929	57.453	1.29333	0.316021	DNA-binding ferritin-like protein (oxidative damage protectant)-like
Synpcc7942_0110	5.49	5.563	5.163	14.073	20.153	14.545	1.58843	0.0746162	transcriptional regulator, XRE family
Synpcc7942_0111	8.573	7.172	8.156	11.33	12.316	9.334	0.464471	0.265072	DnaK protein-like
Synpcc7942_0112	1.333	0.667	0.88	2.557	2.793	2.216	1.39253	0.257016	Deoxyribodipyrimidine photo-lyase type I
Synpcc7942_0113	28.546	13.56	12.62	19.999	28.452	27.496	0.472744	0.442876	hypothetical protein
Synpcc7942_0114	131.751	104.826	82.889	203.319	214.404	170.353	0.880334	1	hypothetical protein
Synpcc7942_0115	2.572	0.376	1.241	3.404	4.212	2.586	1.28357	0.446428	conserved hypothetical protein
Synpcc7942_0116	7.959	4.179	6.675	12.929	8.432	9.92	0.733465	0.795733	fructokinase
Synpcc7942_0117	7.359	4.224	5.687	9.774	12.77	10.851	0.951243	0.909522	thiol methyltransferase 1-like
Synpcc7942_0118	74.466	36.385	52.306	87.532	68.727	76.589	0.51312	0.36901	aspartyl/glutamyl-tRNA(Asn/Gln) amidotransferase subunit B
Synpcc7942_0119	0	0.174	0	0.556	0.847	0	2.98978	0.138915	hypothetical protein
Synpcc7942_0120	7.353	3.393	5.927	4.465	7	5.033	-0.0152198	0.0239691	Cytosine/adenosine deaminases-like
Synpcc7942_0121	6.657	5.534	3.565	4.884	7.471	7.068	0.301813	0.134021	conserved hypothetical protein
Synpcc7942_0122	81.272	100.508	53.145	84.861	129.055	139.712	0.590026	0.454727	EAL
Synpcc7942_0123	3.404	4.311	0	5.74	19.95	13.588	2.34753	0.0131576	conserved hypothetical protein
Synpcc7942_0124	25.016	23.281	16.893	39.264	56.858	50.401	1.16837	0.501729	thiol methyltransferase 1-like
Synpcc7942_0125	282.496	200.012	272.665	327.692	415.951	352.239	0.537212	0.352008	imidazoleglycerol-phosphate dehydratase
Synpcc7942_0126	2.76	5.243	2.746	4.122	5.108	4.293	0.33113	0.17214	Enoyl-[acyl-carrier-protein] reductase (NADH)
Synpcc7942_0127	2.9	1.16	0.478	4.325	6.215	3.49	1.62774	0.0854683	transcriptional regulator, Crp/Fnr family
Synpcc7942_0128	14.227	7.692	9.692	19.727	24.662	14.635	0.900811	0.980706	conserved hypothetical protein
Synpcc7942_0129	4.964	5.838	6.421	7.654	13.781	10.809	0.904577	1	Resolvase, RNase H-like fold
Synpcc7942_0130	33.688	19.467	29.396	77.143	47.893	61.45	1.17568	0.452447	hypothetical protein
Synpcc7942_0131	7.66	7.62	7.74	9.068	10.065	9.403	0.309859	0.103285	cyclic nucleotide-binding domain (cNMP-BD) protein
Synpcc7942_0132	0.972	0.647	1.118	1.279	2.79	2.329	1.22412	0.578947	conserved hypothetical protein
Synpcc7942_0133	26.985	36.838	21.085	34.565	59.738	55.854	0.822477	0.889892	conserved hypothetical protein
Synpcc7942_0134	13.739	21.952	10.686	25.279	39.158	35.359	1.10552	0.640415	hypothetical protein
Synpcc7942_0135	1.284	1.678	0.336	2.274	3.566	2.447	1.32847	0.446428	Methylase involved in ubiquinone/menaquinone biosynthesis-like
Synpcc7942_0136	2.186	1.038	0.653	1.58	2.167	1.105	0.323415	0.279004	phage integrase
Synpcc7942_0137	47.983	23.501	31.257	57.788	43.678	41.357	0.475204	0.318868	ferrochelatase
Synpcc7942_0138	8.467	6.756	5.131	7.54	14.731	10.141	0.671137	0.655448	Membrane proteins, metalloendopeptidases-like
Synpcc7942_0139	543.905	413.175	441.516	678.503	553.076	519.797	0.324509	0.119296	acetolactate synthase, large subunit
Synpcc7942_0140	84.194	89.953	54.818	119.382	107.763	95.574	0.495146	0.32479	conserved hypothetical protein
Synpcc7942_0141	25.716	30.692	20.21	68.884	75.3	73.766	1.50821	0.0797265	protein translocase subunit secF
Synpcc7942_0142	11.711	15.507	10.937	42.145	38.478	39.052	1.6491	0.0266243	protein-export membrane protein SecD
Synpcc7942_0143	134.373	108.771	78.743	225.085	246.317	216.462	1.09556	0.598179	pyruvate/2-oxoglutarate dehydrogenase complex dehydrogenase (E1) component
Synpcc7942_0144	7.889	11.563	9.657	17.791	27.328	24.543	1.25882	0.427293	conserved hypothetical protein
Synpcc7942_0145	14.182	8.982	4.94	11.481	11.375	6.863	0.0806017	0.0542572	conserved hypothetical protein
Synpcc7942_0146	4.695	4.181	4.292	10.392	9.233	11.501	1.24089	0.42591	conserved hypothetical protein
Synpcc7942_0147	887.995	743.694	1035.87	1071.74	1194.45	1196.58	0.376405	0.139624	conserved hypothetical protein
Synpcc7942_0148	12.425	9.983	9.254	11.704	13.885	13.816	0.315599	0.120735	conserved hypothetical protein
Synpcc7942_0149	2.196	0.869	3.059	5	4.403	2.59	0.969301	0.935449	methylated-DNA--protein-cysteine methyltransferase
Synpcc7942_0150	1.575	1.081	1.463	2.125	2.996	1.429	0.668811	0.704297	Dolichyl-phosphate beta-D-mannosyltransferase
Synpcc7942_0151	20.456	15.254	14.19	30.164	29.643	21.064	0.696549	0.686745	response regulator receiver modulated diguanylate cyclase
Synpcc7942_0152	30.967	24.737	18.074	50.346	53.619	46.071	1.02402	0.744614	Phospho-N-acetylmuramoyl-pentapeptide- transferase
Synpcc7942_0153	366.065	316.81	232.307	552.172	537.847	472.308	0.771564	0.840047	conserved hypothetical protein
Synpcc7942_0154	11.566	8.79	4.834	13.208	14.068	9.355	0.54016	0.452012	hypothetical protein
Synpcc7942_0155	4.42	3.359	2.771	4.92	5.727	3.85	0.4584	0.470411	hypothetical protein
Synpcc7942_0156	7.383	10.521	7.453	28.871	31.674	37.809	1.95547	0.00122519	phosphoglucomutase
Synpcc7942_0157	72.203	77.752	61.468	185.151	139.656	132.385	1.11266	0.587987	conserved hypothetical protein
Synpcc7942_0158	52.356	29.86	34.93	148.312	112.5	126.399	1.72479	0.0092671	Rhodanese-like
Synpcc7942_0159	5.164	3.122	2.698	10.926	8.255	9.201	1.36933	0.2585	Mov34/MPN/PAD-1
Synpcc7942_0160	18.981	6.011	9.803	18.435	15.346	11.522	0.380698	0.224728	GTP-binding protein Era
Synpcc7942_0161	6.581	9.289	4.323	10.466	12.704	11.466	0.778328	0.846802	conserved hypothetical protein
Synpcc7942_0162	407.847	409.018	586.062	548.129	801.233	653.763	0.513812	0.275846	hypothetical protein
Synpcc7942_0163	164.188	203.708	168.436	204.861	348.769	323.305	0.70934	0.645	conserved hypothetical protein
Synpcc7942_0164	347.164	249.438	273.85	540.003	515.702	487.329	0.825931	0.925165	Iojap-related protein
Synpcc7942_0165	34.647	29.237	21.296	123.332	191.641	165.102	2.49463	1.37015e-07	hypothetical protein
Synpcc7942_0166	41.421	45.756	27.065	153.365	198.609	170.379	2.1929	2.46131e-05	conserved hypothetical protein
Synpcc7942_0167	3.978	5.879	6.466	14.761	11.455	12.514	1.24639	0.524589	hypothetical protein
Synpcc7942_0168	32.543	18.862	22.15	38.823	41.862	38.685	0.698522	0.704595	conserved hypothetical protein
Synpcc7942_0169	75.734	46.671	52.119	64.888	44.727	43.355	-0.190173	0.00102998	glutamate-ammonia ligase, glutamine synthetase type III
Synpcc7942_0170	105.711	76.081	99.163	172.616	133.412	145.185	0.683464	0.654818	hypothetical protein
Synpcc7942_0171	9.946	6.935	7.628	12.466	12.752	13.413	0.656383	0.62237	cysteine synthase
Synpcc7942_0172	10.072	11.218	8.347	8.786	17.679	15.504	0.501882	0.374274	hypothetical protein
Synpcc7942_0173	0.469	0.223	0.368	0.356	0.217	0.128	-0.594494	0.0839402	3'-Phosphoadenosine 5'-phosphosulfate (PAPS) 3'-phosphatase-like
Synpcc7942_0174	1.394	1.986	2.549	3.409	4.3	2.783	0.823112	0.897283	Protein of unknown function UPF0011
Synpcc7942_0175	5.273	5.92	5.009	6.306	14.197	9.395	0.883755	0.990389	hypothetical protein
Synpcc7942_0176	55.626	45.124	73.784	133.656	103.433	112.284	1.00125	0.845177	conserved hypothetical protein
Synpcc7942_0177	28.989	16.229	17.985	42.823	27.308	27.618	0.629065	0.603973	ABC-type uncharacterized transport system permease component-like
Synpcc7942_0178	35.393	22.515	28.037	50.712	36.042	33.422	0.483649	0.317358	ATPase
Synpcc7942_0179	2.596	3.836	7.836	5.254	5.339	3.455	-0.0224136	0.0296586	Secretion chaperone CsaA
Synpcc7942_0180	121.991	90.337	74.552	112.913	134.66	128.88	0.392019	0.186249	conserved hypothetical protein
Synpcc7942_0181	330.622	280.774	299.118	412.703	323.529	409.837	0.33194	0.123298	ATPase
Synpcc7942_0182	1.406	0.534	0.147	2.704	1.822	0.919	1.38222	0.349241	hypothetical protein
Synpcc7942_0183	16.232	20.644	15.047	28.613	26.896	34.494	0.793564	0.863518	conserved hypothetical protein
Synpcc7942_0184	9.818	7.195	4.592	13.625	11.856	13.846	0.864065	1	putative phosphate permease
Synpcc7942_0185	3.41	3.303	5.031	7.579	7.983	4.805	0.794154	0.821199	gamma-glutamyltransferase. Threonine peptidase. MEROPS family T03
Synpcc7942_0186	2.026	2.695	1.694	4.1	5.25	3.529	1.00516	0.908231	possible DNA polymerase
Synpcc7942_0187	1.956	3.159	3.27	6.136	7.151	5.431	1.15826	0.62876	conserved hypothetical protein
Synpcc7942_0188	0.823	1.34	2.088	1.844	2.013	1.536	0.34307	0.169098	diguanylate cyclase/phosphodiesterase (GGDEF & EAL domains) with PAS/PAC sensor(s)
Synpcc7942_0189	41.422	25.317	29.823	62.905	54.797	40.148	0.709009	0.717715	GMP synthase (glutamine-hydrolyzing)
Synpcc7942_0190	1.543	0.345	0.759	1.378	2.436	1.779	1.0784	0.726228	cobalamin biosynthesis protein CbiD
Synpcc7942_0191	39.901	20.937	27.858	60.431	34.954	40.93	0.619986	0.573778	Serine--glyoxylate transaminase
Synpcc7942_0192	203.358	201.328	162.391	326.658	338.775	360.803	0.855743	0.964997	conserved hypothetical protein YCF60
Synpcc7942_0193	3065.94	2499.24	3642.33	4636.36	3967.33	3987.58	0.451541	0.225866	conserved hypothetical protein
Synpcc7942_0194	7.813	7.592	7.232	11.806	16.146	12.975	0.854285	0.942205	DNA polymerase I
Synpcc7942_0195	6742.64	11061.4	11100.7	13601.5	11420.4	14676	0.457757	0.215749	conserved hypothetical protein
Synpcc7942_0196	1.24	1.636	0.864	3.277	5.101	4.876	1.82449	0.0171253	Beta-carotene 15,15'-dioxygenase
Synpcc7942_0197	3.898	3.134	2.272	5.083	7.008	5.632	0.929479	0.944341	folate/biopterin transporter
Synpcc7942_0198	15.277	26.934	17.077	32.069	32.421	41.856	0.842921	0.917686	type 2 NADH dehydrogenase
Synpcc7942_0199	19.716	33.486	18.761	32.659	35.374	45.095	0.652607	0.566382	conserved hypothetical protein
Synpcc7942_0200	11.599	19.87	13.312	27.708	24.109	26.293	0.802579	0.861957	conserved hypothetical protein
Synpcc7942_0201	10.034	15.201	13.744	28.953	23.594	28.348	1.0533	0.756549	conserved hypothetical protein
Synpcc7942_0202	16.174	14.631	14.549	30.884	26.098	31.853	0.969852	0.872987	Cbb3-type cytochrome oxidase subunit 1-like
Synpcc7942_0203	11.714	8.85	6.747	15.774	19.037	10.947	0.744478	0.789614	5-amino-6-(5-phosphoribosylamino)uracil reductase / diaminohydroxyphosphoribosylaminopyrimidine deaminase
Synpcc7942_0204	65.656	47.146	51.168	79.55	82.916	62.642	0.457178	0.260986	conserved hypothetical protein
Synpcc7942_0205	15.964	31.285	15.737	17.272	35.96	27.767	0.362858	0.127121	Cytidyltransferase-related
Synpcc7942_0206	0.735	1.955	0.691	2.678	4.422	2.321	1.47761	0.213938	Nicotinic acid phosphoribosyltransferase-like
Synpcc7942_0207	17.316	9.076	14.351	11.481	17.684	12.353	0.0271828	0.0358604	hypothetical protein
Synpcc7942_0208	2.321	1.82	1.347	4.585	4.602	2.888	1.13724	0.558147	TPR repeat
Synpcc7942_0209	8.794	5.26	10.04	13.348	15.373	14.54	0.844314	0.942205	maf protein
Synpcc7942_0210	8.636	4.585	5.839	12.337	12.929	9.68	0.874476	1	conserved hypothetical protein
Synpcc7942_0211	5.396	3.943	4.409	8.12	8.963	9.189	0.934154	0.940888	adenosylcobyric acid synthase (glutamine-hydrolysing)
Synpcc7942_0212	12.564	12.114	9.504	19.641	27.074	24.298	1.05478	0.726228	chorismate synthase
Synpcc7942_0213	17.205	10.127	9.771	18.735	29.25	22.806	0.931975	0.931206	hypothetical protein
Synpcc7942_0214	3.868	2.73	3.349	7.94	6.648	7.34	1.1402	0.59444	conserved hypothetical protein
Synpcc7942_0215	655.057	471.089	514.051	1189.58	716.264	698.424	0.667006	0.639724	conserved hypothetical protein
Synpcc7942_0216	8.936	6.104	6.4	28.854	34.752	25.253	2.05106	0.00036632	putative zinc-binding oxidoreductase
Synpcc7942_0217	67.668	63.008	50.606	74.466	79.684	74.265	0.333417	0.126289	phosphatases-like
Synpcc7942_0218	13.979	7.506	6.351	41.207	25.875	27.133	1.7589	0.0225412	conserved hypothetical protein
Synpcc7942_0219	24.175	12.994	16.287	93.026	35.916	36.02	1.62566	0.0290651	conserved hypothetical protein
Synpcc7942_0220	10.493	7.924	6.748	16.472	13.945	12.89	0.78311	0.883918	probable cell division inhibitor MinD
Synpcc7942_0221	5.804	7.102	5.139	9.954	12.746	9.211	0.82235	0.89792	glucokinase
Synpcc7942_0222	2.355	4.14	1.723	5.84	5.123	5.258	0.980744	0.885777	conserved hypothetical protein
Synpcc7942_0223	85.214	66.321	73.726	139.025	112.895	93.054	0.614883	0.523026	hypothetical protein
Synpcc7942_0224	123.108	104.571	68.86	240.362	138.734	112.755	0.729994	0.798394	hypothetical protein
Synpcc7942_0225	959.006	659.054	605.65	970.456	1051.08	855.633	0.371683	0.163822	hypothetical protein
Synpcc7942_0226	85.089	66.426	68.037	187.56	170.511	178.448	1.28905	0.284496	Sec-independent protein translocase TatA
Synpcc7942_0227	18.565	14.079	11.061	26.038	32.706	31.917	1.05263	0.703137	peptidyl-tRNA hydrolase
Synpcc7942_0228	3.521	0.372	1.226	10.689	9.776	5.538	2.34407	0.00168562	conserved hypothetical protein
Synpcc7942_0229	612.1	550.891	518.908	1329.68	1013.53	1553.14	1.21203	0.389854	hypothetical protein
Synpcc7942_0230	10.63	10.191	11.006	21.415	19.496	14.548	0.801112	0.863518	hypothetical protein
Synpcc7942_0231	2.917	0.554	0.406	1.771	4.32	1.482	0.96538	0.859906	putative acetyltransferase
Synpcc7942_0232	1.289	1.8	1.901	3.989	7.156	4.374	1.63634	0.0773529	3-phosphoshikimate 1-carboxyvinyltransferase
Synpcc7942_0233	56.566	69.451	41.325	58.212	79.638	106.48	0.546023	0.392854	conserved hypothetical protein
Synpcc7942_0234	4.422	2.54	3.223	4.682	3.997	1.903	0.0551504	0.0337619	conserved hypothetical protein
Synpcc7942_0235	0.792	0.752	0.414	1.602	2.015	1.077	1.26015	0.663479	cyclic nucleotide-binding domain (cNMP-BD) protein
Synpcc7942_0236	179.066	122.871	184.938	162.834	164.151	158.943	-0.00280884	0.006416	cyclic nucleotide-binding domain (cNMP-BD) protein
Synpcc7942_0237	1.764	1.843	1.106	3.212	6.529	7.681	1.88552	0.0216057	conserved hypothetical protein
Synpcc7942_0238	1.728	1.067	1.173	3.409	4.877	4.233	1.65689	0.0598716	conserved hypothetical protein
Synpcc7942_0239	0.602	1.145	0.944	5.182	6.412	5.575	2.67224	0.000735007	cytochrome C6 soluble cytochrome f
Synpcc7942_0240	25.942	24.842	22.12	42.843	49.747	45.42	0.920675	0.966098	hypothetical protein
Synpcc7942_0241	17.615	10.14	16.223	26.889	22.382	19.18	0.638254	0.566382	23S rRNA (uracil-5-)-methyltransferase RumA
Synpcc7942_0242	23.825	44.132	21.531	28.205	29.627	32.552	0.0143727	0.00816711	K+-dependent Na+/Ca+ exchanger related-protein
Synpcc7942_0243	912.583	1555.43	1121.78	593.408	630.002	619.97	-0.961544	3.4786e-10	possible high light inducible polypeptide HliC
Synpcc7942_0244	289.404	288.103	330.691	557.106	341.282	378.838	0.491934	0.293407	Glycogen/starch/alpha-glucan phosphorylase
Synpcc7942_0245	481.5	337.503	470.985	988.41	527.849	567.718	0.69198	0.678333	glyceraldehyde-3-phosphate dehydrogenase
Synpcc7942_0246	9.927	9.251	8.101	10.333	12.338	14.309	0.438913	0.250528	extracellular solute-binding protein, family 3
Synpcc7942_0247	1.351	2.139	1.223	2.46	2.917	4.314	1.03953	0.816589	ABC-type permease for basic amino acids and glutamine
Synpcc7942_0248	4.287	5.701	3.046	5.552	6.03	5.321	0.374923	0.196905	Amino acid ABC transporter, permease protein, 3-TM region, His/Glu/Gln/Arg/opine
Synpcc7942_0249	2.858	2.468	1.086	2.498	4.448	1.98	0.477049	0.42355	ATPase
Synpcc7942_0250	3.273	1.658	2.052	3.533	7.471	7.127	1.37616	0.324488	conserved hypothetical protein
Synpcc7942_0251	0.927	0.629	2.768	1.876	2.819	2.307	0.695018	0.726228	Exonuclease
Synpcc7942_0252	64329.7	68915.1	68780.3	70455.8	56280.3	56437.3	-0.141325	0.00124537	hypothetical protein
Synpcc7942_0253	17901	27600.2	20178.4	17136.8	25616.6	27808.5	0.103446	0.0151347	conserved hypothetical protein
Synpcc7942_0254	684.408	796.403	647.224	944.967	1202.15	1280.51	0.687688	0.623174	DNA gyrase subunit A
Synpcc7942_0255	20.724	12.419	23.904	31.054	20.139	16.23	0.241078	0.0665984	ATPase
Synpcc7942_0256	49.93	40.161	40.782	66.442	51.217	55.815	0.406544	0.201635	Peptidase M20D, amidohydrolase
Synpcc7942_0257	0.272	1.552	1.138	2.48	2.772	1.779	1.24631	0.612191	Protein of unknown function DUF92, transmembrane
Synpcc7942_0258	11.808	5.499	8.71	16.401	16.714	14.37	0.867942	1	conserved hypothetical protein
Synpcc7942_0259	25.45	36.121	22.108	25.133	47.392	38.395	0.406569	0.187861	conserved hypothetical protein
Synpcc7942_0260	1311.51	1738.93	1464.54	1426.57	1957.17	2524.39	0.387979	0.148819	ATPase
Synpcc7942_0261	8.339	6.467	8.002	14.293	18.743	13.341	1.02377	0.818242	ribosomal-protein-alanine acetyltransferase
Synpcc7942_0262	72.976	76.143	61.875	67.995	84.678	82.646	0.157414	0.0296586	diaminopimelate decarboxylase
Synpcc7942_0263	25.832	24.541	25.486	46.895	60.332	61.202	1.15072	0.551976	Protein of unknown function DUF147
Synpcc7942_0264	15.802	14.756	12.702	26.378	39.875	32.647	1.19288	0.475662	Undecaprenyl pyrophosphate synthetase
Synpcc7942_0265	17.388	14.41	13.917	22.462	33.554	22.155	0.773927	0.830862	conserved hypothetical protein
Synpcc7942_0266	13.358	8.866	8.031	12.407	18.968	16.936	0.675125	0.671376	Heat shock protein DnaJ-like
Synpcc7942_0267	3085.76	3553.21	3577.57	4395.83	4997.76	4411.73	0.434316	0.193717	methyltransferase GidB
Synpcc7942_0268	1.903	1.205	1.105	10.055	10.174	8.517	2.76957	2.18755e-06	hypothetical protein
Synpcc7942_0269	4.978	3.079	3.629	12.769	9.536	7.185	1.33522	0.258626	conserved hypothetical protein
Synpcc7942_0270	5.302	4.55	5.451	3.894	5.065	7.077	0.0674869	0.0222888	TPR repeat
Synpcc7942_0271	1.674	1.193	0.729	2.258	3.357	2.886	1.24055	0.552666	uroporphyrinogen-III C-methyltransferase
Synpcc7942_0272	2.312	1.464	0.939	1.17	2.496	2.098	0.289646	0.235692	uroporphyrinogen-III synthase
Synpcc7942_0273	0.486	0.308	1.185	2.788	2.85	0.882	1.71858	0.173425	Dephospho-CoA kinase
Synpcc7942_0274	0.301	1.431	0.944	1.829	4.739	2.624	1.77915	0.219896	conserved hypothetical protein
Synpcc7942_0275	56.726	64.669	70.169	59.575	70.095	101.496	0.271099	0.07574	conserved hypothetical protein
Synpcc7942_0276	13.725	11.261	21.803	27.568	22.454	21.36	0.609359	0.455916	glycolate oxidase subunit GlcD
Synpcc7942_0277	1.401	1.379	1.726	4.103	4.679	2.507	1.32442	0.333392	DNA ligase, NAD-dependent
Synpcc7942_0278	21.939	12.466	22.067	41.496	36.054	36.613	1.01545	0.798345	NADH:ubiquinone oxidoreductase 24 kD subunit-like
Synpcc7942_0279	12.851	9.066	12.764	22.532	22.904	12.884	0.749795	0.755178	NADH dehydrogenase (quinone)
Synpcc7942_0280	1.129	2.375	0.506	1.714	6.867	4.654	1.72193	0.0451352	competence/damage-inducible protein cinA
Synpcc7942_0281	9.412	9.213	5.166	18.76	33.7	27.122	1.7419	0.01253	probable glycosyltransferase
Synpcc7942_0282	107.117	84.916	76.78	159.174	193.343	194.301	1.02445	0.754999	serine hydroxymethyltransferase
Synpcc7942_0283	3.962	3.378	3.185	3.393	6.582	4.093	0.418493	0.254624	Dihydrouridine synthase TIM-barrel protein nifR3
Synpcc7942_0284	28.088	24.172	14.848	25.079	23.549	22.308	0.0800297	0.0290651	carbon dioxide concentrating mechanism protein CcmK
Synpcc7942_0285	13.137	11.345	8.735	19.94	29.566	30.233	1.26329	0.375634	carbon dioxide concentrating mechanism protein CcmK
Synpcc7942_0286	2.25	2.405	1.764	3.7	8.07	7.657	1.59719	0.163822	conserved hypothetical protein
Synpcc7942_0287	0.147	0	0	0.594	0.815	1.757	4.40099	0.000224861	hypothetical protein
Synpcc7942_0288	2.254	2.284	1.806	2.509	3.894	5.972	0.963631	0.911089	glucosamine-1-phosphate N-acetyltransferase / UDP-N-acetylglucosamine pyrophosphorylase
Synpcc7942_0289	55.734	47.871	48.644	72.876	72.759	77.789	0.553342	0.396578	protein translocase subunit secA
Synpcc7942_0290	7.544	6.825	3.566	10.087	16.54	10.463	1.04813	0.72824	dihydroorotate oxidase A
Synpcc7942_0291	3520.6	3255.6	3824.45	3250.29	4076.03	3588.66	0.0421561	0.00887344	conserved hypothetical protein
Synpcc7942_0292	127.239	128.389	91.13	128.337	191.157	150.502	0.438716	0.21843	Phosphopantothenoylcysteine decarboxylase / Phosphopantothenate-cysteine ligase
Synpcc7942_0293	3.614	3.72	5.036	4.877	6.412	2.624	0.169549	0.114112	conserved hypothetical protein
Synpcc7942_0294	29.628	38.499	18.934	54.513	105.491	119.043	1.68038	0.0195033	photosystem II manganese-stabilizing polypeptide
Synpcc7942_0295	5.673	8.982	6.377	18.7	17.261	24.332	1.51927	0.0887222	sulfate adenylyltransferase
Synpcc7942_0296	9.876	11.644	6.245	12.865	17.25	18.254	0.800749	0.880216	conserved hypothetical protein
Synpcc7942_0297	43.847	65.933	37.361	91.715	114.868	125.603	1.17478	0.491757	FtsH peptidase homologue, chloroplast. Metallo peptidase. MEROPS family M41
Synpcc7942_0298	3.151	3.593	2.305	8.292	10.5	6.52	1.48368	0.163189	hypothetical protein
Synpcc7942_0299	1.906	2.199	1.565	5.511	8.568	7.115	1.90168	0.0120903	rod shape-determining protein MreC
Synpcc7942_0300	13.28	11.962	12.951	26.28	28.041	21.85	0.995877	0.85205	rod shape-determining protein MreB
Synpcc7942_0301	108.014	92.461	114.043	185.019	177.286	209.186	0.861582	0.962271	single-strand binding protein
Synpcc7942_0302	11.062	8.488	8.076	14.494	14.372	10.346	0.505222	0.346939	Phospholipase D/Transphosphatidylase
Synpcc7942_0303	3.183	2.52	0.924	0.805	1.718	1.636	-0.671732	5.64904e-05	response regulator receiver domain protein (CheY-like)
Synpcc7942_0304	147.961	101.794	128.1	239.341	205.771	173.973	0.7123	0.705128	conserved hypothetical protein
Synpcc7942_0305	426.551	284.292	296.529	487.109	452.047	448.08	0.461616	0.275838	hypothetical protein
Synpcc7942_0306	5.287	5.023	2.762	11.035	15.903	11.154	1.54279	0.138304	hypothetical protein
Synpcc7942_0307	9.986	13.914	10.174	27.453	45.748	53.188	1.89103	0.00274892	Na+/H+ antiporter
Synpcc7942_0308	25.437	19.656	17.127	51.301	85.05	86.602	1.84124	0.00348765	CO2 hydration protein
Synpcc7942_0309	20.957	23.525	23.579	62.104	77.237	76.044	1.66197	0.0248926	NAD(P)H dehydrogenase, subunit NdhF3 family
Synpcc7942_0310	0.54	2.258	1.129	1.749	2	4	0.980039	0.957877	4-diphosphocytidyl-2-C-methyl-D-erythritol kinase
Synpcc7942_0311	5.956	4.273	4.827	15.13	14.175	12.309	1.46655	0.130339	dimethyladenosine transferase
Synpcc7942_0312	174.939	125.042	173.099	290.951	182.172	149.014	0.395146	0.180856	Protein of unknown function UPF0102
Synpcc7942_0313	75.635	34.982	49.5	95.068	79.027	77.803	0.653703	0.633433	conserved hypothetical protein
Synpcc7942_0314	4.862	3.387	1.863	14.925	13.2	11.647	1.97537	0.0020851	succinate dehydrogenase subunit C
Synpcc7942_0315	73.744	77.768	62.156	113.372	115.209	117.183	0.694409	0.658729	Adenylosuccinate lyase
Synpcc7942_0316	737.086	968.521	722.413	1353.47	1565.16	2020.89	1.02459	0.786321	conserved hypothetical protein
Synpcc7942_0317	22.69	19.866	22.548	34.217	41.588	32.215	0.730454	0.72314	conserved hypothetical protein
Synpcc7942_0318	18.585	27.867	14.975	69.791	83.724	80.701	1.93084	0.00179034	conserved hypothetical protein
Synpcc7942_0319	7.356	6.633	7.165	12.616	11.423	11.539	0.749972	0.789614	hemolysin A
Synpcc7942_0320	2.76	3.301	2.029	5.689	5.297	4.34	0.921517	0.96958	UDP-galactose 4-epimerase
Synpcc7942_0321	969.566	849.855	838.452	2684.35	2354.14	2525.93	1.50896	0.0717578	nitrogen regulatory protein P-II
Synpcc7942_0322	19.662	18.325	17.666	44.466	44.459	35.437	1.15997	0.521465	c-type cytochrome biogenesis protein
Synpcc7942_0323	44.394	46.137	41.891	80.047	74.704	50.535	0.632481	0.532429	Cytochrome c biogenesis protein-like
Synpcc7942_0324	21.025	18.255	13.776	27.205	37.242	32.743	0.873255	0.995316	cell division protein FtsW
Synpcc7942_0325	59.563	97.955	26.151	65.339	159.817	142.787	1.00236	0.836385	Lc 7.8 apoprotein (core components of the phycobilisomes)
Synpcc7942_0326	120.596	162.072	111.305	291.269	625.919	597.523	1.94287	0.00132541	allophycocyanin, beta subunit
Synpcc7942_0327	101.477	157.88	84.961	297.648	522.863	545.823	1.98849	0.000671353	allophycocyanin alpha chain
Synpcc7942_0328	54.187	60.089	47.051	98.692	107.707	114.8	0.993466	0.838838	phycobilisome core-membrane linker polypeptide
Synpcc7942_0329	2.05	1.714	1.028	3.32	4.478	3.751	1.26854	0.409052	conserved hypothetical protein
Synpcc7942_0330	18.931	32.143	14.521	37.499	58.154	42.541	1.075	0.717225	hypothetical protein
Synpcc7942_0331	25.202	45.046	20.497	51.006	98.829	79.494	1.3375	0.256746	ATP synthase F0, A subunit
Synpcc7942_0332	6.226	29.18	6.072	32.342	63	48.81	1.7971	0.0164046	ATP synthase F0, C subunit
Synpcc7942_0333	29.754	26.03	17	32.059	39.623	38.225	0.59457	0.509031	ATP synthase subunit B'
Synpcc7942_0334	20.778	20.679	14.267	39.849	54.393	38.783	1.25528	0.364507	F0F1-type ATP synthase subunit b-like
Synpcc7942_0335	13.915	11.79	5.305	26.069	45.249	32.76	1.74676	0.0124736	ATP synthase F1, delta subunit
Synpcc7942_0336	17.556	29.203	10.051	45.877	70.782	62.473	1.65675	0.0239113	ATP synthase F1, alpha subunit
Synpcc7942_0337	8.804	29.58	5.497	14.776	38.655	34.254	0.998684	0.880479	ATP synthase F1, gamma subunit
Synpcc7942_0338	42.384	19.218	25.499	47.439	53.194	30.766	0.593176	0.523937	Ferredoxin (2Fe-2S)
Synpcc7942_0339	3.404	2.515	2.075	3.827	5.863	2.882	0.653028	0.654818	conserved hypothetical protein
Synpcc7942_0340	15.79	10	11.733	18.464	13.314	16.619	0.367117	0.198358	conserved hypothetical protein
Synpcc7942_0341	12.83	6.941	6.331	14.246	17.317	11.642	0.726972	0.789614	hypothetical protein
Synpcc7942_0342	116.438	67.222	74.874	231.578	169.52	155.064	1.10514	0.566382	hypothetical protein
Synpcc7942_0343	118.109	109.551	101.918	203.568	167.844	199.677	0.79309	0.868577	photosystem II 11 kD protein
Synpcc7942_0344	13.595	10.778	10.22	26.03	35.392	43.662	1.60291	0.0385954	probable peptidase
Synpcc7942_0345	1.457	1.258	0.83	2.814	2.451	3.317	1.27481	0.472073	Biotin--acetyl-CoA-carboxylase ligase
Synpcc7942_0346	12.305	10.322	10.396	23.58	24.231	20.953	1.05811	0.718879	Protein of unknown function DUF152
Synpcc7942_0347	370.68	286.308	360.823	564.224	792.657	603.055	0.945335	0.944341	conserved hypothetical protein
Synpcc7942_0348	27.743	21.375	27.496	46.212	36.618	30.416	0.563762	0.419362	RecA protein
Synpcc7942_0349	82.632	85.937	68.658	152.687	145.204	157.551	0.94099	0.920424	conserved hypothetical protein
Synpcc7942_0350	2.556	1.766	2.428	0.823	1.398	1.391	-0.901533	8.10693e-06	ATPase
Synpcc7942_0351	1.351	1.454	1.411	3.827	2.417	4.118	1.29675	0.390366	putative ABC transport system substrate-binding protein
Synpcc7942_0352	18.108	9.876	12.439	23.923	27	25.558	0.919875	0.945197	Methionine sulfoxide reductase B
Synpcc7942_0353	1.484	1.813	1.44	2.361	1.374	2.771	0.457549	0.40031	Na+-dependent transporter-like
Synpcc7942_0354	11.659	6.908	6.222	22.264	30.572	30.166	1.74332	0.00927483	Beta-glucosidase-related glycosidases-like
Synpcc7942_0355	126.277	101.221	115.973	184.44	195.848	177.508	0.699544	0.665798	ribosome-binding factor A
Synpcc7942_0356	413.42	349.644	468.035	594.241	507.362	473.37	0.35538	0.130397	conserved hypothetical protein YCF33
Synpcc7942_0357	2.255	2.211	1.824	2.576	3.5	3.009	0.530215	0.439484	Inorganic carbon transporter
Synpcc7942_0358	1.272	0.302	1.163	1.609	2.061	1.732	0.980119	0.911089	conserved hypothetical protein
Synpcc7942_0359	11.662	7.632	10.651	19.057	20.947	24.643	1.11019	0.611787	conserved hypothetical protein
Synpcc7942_0360	13.392	10.535	11.944	22.616	28.974	20.527	1.00746	0.830862	conserved hypothetical protein
Synpcc7942_0361	1123.63	1337.2	901.291	1118.01	1445.27	1450.67	0.255654	0.0665021	conserved hypothetical protein
Synpcc7942_0362	5.276	5.335	1.778	3.616	8.978	5.188	0.521252	0.442876	conserved hypothetical protein
Synpcc7942_0363	0.358	1.702	1.123	2.175	2.984	2.341	1.23572	0.752497	conserved hypothetical protein
Synpcc7942_0364	13.873	7.381	7.732	25.083	12.497	9.063	0.686248	0.751303	hypothetical protein
Synpcc7942_0365	13.29	9.084	6.436	30.342	27.75	17.294	1.38763	0.168538	response regulator receiver domain protein (CheY-like)
Synpcc7942_0366	8.789	4.664	6.009	11.97	16.139	10.385	0.983864	0.846107	putative sulfate transporter
Synpcc7942_0367	1.216	1.575	2.078	4.92	3.886	2.527	1.21833	0.552666	Na+-dependent transporter-like
Synpcc7942_0368	1.358	1.004	1.025	1.909	3.562	2.301	1.19756	0.566382	Exodeoxyribonuclease VII large subunit
Synpcc7942_0369	11.509	8.067	12.173	30.11	40.073	33.162	1.70259	0.0188348	putative flavin-containing monoamine oxidase
Synpcc7942_0370	73.627	53.594	64.998	154.079	109.418	93.032	0.891258	0.990872	O-acetylhomoserine/O-acetylserine sulfhydrylase
Synpcc7942_0371	8.736	4.203	4.505	15.384	15.12	12.106	1.28831	0.289293	homoserine O-succinyltransferase
Synpcc7942_0372	7.266	3.512	5.461	9.804	11.444	7.495	0.823632	0.935592	conserved hypothetical protein
Synpcc7942_0373	29.117	12.587	13.513	171.648	78.934	88.027	2.61637	2.81662e-09	conserved hypothetical protein
Synpcc7942_0374	142.592	66.031	105.572	681.591	216.853	279.7	1.90677	0.00100266	hypothetical protein
Synpcc7942_0375	1.298	1.644	1.432	6.421	8.743	5.967	2.27155	0.000113046	processing protease
Synpcc7942_0376	8.76	15.564	6.638	29.435	49.014	38.37	1.9156	0.00202224	putative zinc protease protein
Synpcc7942_0377	418.971	366.267	260.915	450.49	556.13	509.319	0.535117	0.381323	conserved hypothetical protein
Synpcc7942_0378	39.173	36.239	30.465	61.736	60.028	57.057	0.75611	0.793808	Protein of unknown function DUF140
Synpcc7942_0379	14.359	20.714	13.893	28.253	29.777	28.953	0.828914	0.907304	conserved hypothetical protein
Synpcc7942_0380	9.78	8.92	6.132	16.231	26.16	21.618	1.36597	0.209648	conserved hypothetical protein
Synpcc7942_0381	38.25	43.729	26.081	50.187	54.3	50.118	0.516742	0.363614	conserved hypothetical protein
Synpcc7942_0382	179.357	201.273	232.571	252.704	213.068	225.687	0.173283	0.0318549	conserved hypothetical protein
Synpcc7942_0383	28.091	21.039	30.129	49.933	33.701	31.233	0.535301	0.380005	hypothetical protein
Synpcc7942_0384	0.574	0.682	1.651	0.872	0.797	1.095	-0.0726965	0.0887222	hypothetical protein
Synpcc7942_0385	43.399	30.993	28.964	45.346	45.256	54.618	0.490606	0.324942	geranylgeranyl reductase
Synpcc7942_0386	46.636	33.71	41.921	52.176	45.508	35.955	0.128303	0.0249245	conserved hypothetical protein
Synpcc7942_0387	27.792	21.811	19.361	55.637	51.63	37.498	1.06976	0.674141	Protein of unknown function UPF0079
Synpcc7942_0388	1.82	1.556	2.187	8.012	8.17	5.846	1.98482	0.00318441	probable glycosyltransferase
Synpcc7942_0389	4.052	5.389	11.432	15.171	21.75	14.559	1.30225	0.449646	hypothetical protein
Synpcc7942_0390	14.182	9.262	8.336	51.753	50.531	43.911	2.2016	2.11047e-05	Chromate transporter
Synpcc7942_0391	124.518	81.542	117.223	280.7	176.09	147.745	0.903022	0.968627	conserved hypothetical protein
Synpcc7942_0392	1.039	1.563	1.81	3.243	4.088	3.866	1.34301	0.363614	probable membrane-bound lytic transglycosylase A
Synpcc7942_0393	0.15	0	0	0.152	0.555	0.653	3.15518	0.0746162	conserved hypothetical protein
Synpcc7942_0394	13.19	13.65	14.891	24.789	18.529	16.67	0.523523	0.353821	phosphatidate cytidylyltransferase
Synpcc7942_0395	51.553	29.23	33.478	93.958	62.244	61.864	0.932414	0.894642	hypothetical protein
Synpcc7942_0396	52.974	48.816	36.949	48.38	42.47	45.855	-0.0213069	0.00651973	phosphoribosylaminoimidazolecarboxamide formyltransferase / IMP cyclohydrolase
Synpcc7942_0397	3.961	6.063	3.296	7.72	10.93	7.028	0.946782	0.955017	putative neutral invertase
Synpcc7942_0398	11.568	31.278	14.179	22.061	45.706	42.872	0.956157	0.963823	hypothetical protein
Synpcc7942_0399	11.39	7.858	6.518	23.19	27.735	23.623	1.53259	0.0710037	conserved hypothetical protein
Synpcc7942_0400	44.704	47.295	42.643	63.744	52.97	56.05	0.359667	0.145743	anthranilate synthase, component II
Synpcc7942_0401	100.216	63.671	86.717	159.241	86.139	75.034	0.354524	0.154648	diacylglycerol kinase
Synpcc7942_0402	15.17	5.358	7.519	36.607	43.38	27.53	1.93853	0.00146993	Protein of unknown function UPF0054
Synpcc7942_0403	102.674	57.124	66.388	233.632	260.926	153.796	1.51926	0.0710037	conserved hypothetical protein
Synpcc7942_0404	30.242	22.687	30.318	64.593	72.192	60.996	1.2484	0.371528	bacterial peptide chain release factor 2 (bRF-2)
Synpcc7942_0405	9.505	4.175	5.981	14.79	15.892	8.903	1.00951	0.785514	DNA polymerase III, delta subunit
Synpcc7942_0406	220.978	240.337	178.621	666.994	620.364	837.429	1.73131	0.0101487	conserved hypothetical protein
Synpcc7942_0407	33.616	35.528	49.176	78.664	137.667	73.203	1.29102	0.372442	photosystem I reaction center subunit X
Synpcc7942_0408	2.498	3.56	2.121	27.016	28.899	24.14	3.29052	3.50476e-13	phosphoribosylanthranilate isomerase
Synpcc7942_0409	10.748	4.765	8.236	18.49	36.805	30.038	1.84511	0.0108097	hypothetical protein
Synpcc7942_0410	13.091	4.264	8.598	12.112	33.923	9.774	1.10451	0.690512	conserved hypothetical protein
Synpcc7942_0411	6.884	5.086	2.797	9.546	8.376	7.495	0.783294	0.909522	tryptophan synthase, alpha chain
Synpcc7942_0412	4.332	6.761	3.556	15.655	16.036	18.193	1.76757	0.0285582	hypothetical protein
Synpcc7942_0413	17.385	14.19	13.561	30.23	36.712	30.394	1.10864	0.629641	hypothetical protein
Synpcc7942_0414	4.091	4.796	2.82	7.664	17.402	11.468	1.64162	0.0426837	conserved hypothetical protein
Synpcc7942_0415	735.944	899.218	936.144	1506.79	1478.96	1784.41	0.891536	0.990389	conserved hypothetical protein
Synpcc7942_0416	812.337	679.025	1350.08	2555.17	1824.79	2359.34	1.24598	0.388513	conserved hypothetical protein
Synpcc7942_0417	246.302	226.278	327.297	713.971	653.674	647.542	1.33306	0.249825	ATPase
Synpcc7942_0418	3884.43	4665.85	5900.74	8505.43	6682.87	6503.74	0.585993	0.411194	conserved hypothetical protein
Synpcc7942_0419	11.345	11.785	4.321	8.369	8.832	7.273	-0.16559	0.00263607	biotin synthase
Synpcc7942_0420	22.234	16.725	18.328	53.181	30.716	32.871	1.02733	0.732861	conserved hypothetical protein
Synpcc7942_0421	108.249	53.972	104.021	170.139	82.421	69.382	0.27406	0.0948041	hypothetical protein
Synpcc7942_0422	135.607	77.824	132.459	248.778	146.835	129.561	0.602478	0.500217	conserved hypothetical protein
Synpcc7942_0423	1035.06	662.194	779.506	1133.29	968.736	738.139	0.197519	0.0475992	conserved hypothetical protein
Synpcc7942_0424	930.278	842.31	946.265	990.615	931.391	1057.06	0.131862	0.0231814	photosystem q(b) protein
Synpcc7942_0425	1439.77	1235.64	1752.56	798.182	1502.01	2242.97	0.0370491	0.00816711	conserved hypothetical protein
Synpcc7942_0426	5.179	5.975	3.286	8.049	14.723	14.703	1.37567	0.249825	condensin subunit ScpB
Synpcc7942_0427	6.494	6.741	4.901	15.456	19.924	13.226	1.42213	0.170666	ATPase
Synpcc7942_0428	17.363	11.076	14.147	24.484	20.942	16.926	0.550024	0.414813	2-isopropylmalate synthase
Synpcc7942_0429	17.396	18.323	14.819	50.132	61.25	72.883	1.86628	0.00354566	conserved hypothetical protein
Synpcc7942_0430	110.389	103.806	95.696	203.571	157.748	182.795	0.812142	0.902262	1-Deoxy-D-xylulose-5-phosphate synthase
Synpcc7942_0431	10.702	12.154	7.063	25.404	29.192	25.144	1.41415	0.149666	conserved hypothetical protein
Synpcc7942_0432	7.45	10.131	7.021	17.443	22.577	16.86	1.20905	0.477191	D-alanyl-D-alanine dipeptidase-like
Synpcc7942_0433	5.067	2.166	3.442	6.41	6.644	5.15	0.769852	0.863207	conserved hypothetical protein
Synpcc7942_0434	7.395	6.64	4.234	14.453	19.219	14.118	1.38716	0.187958	conserved hypothetical protein
Synpcc7942_0435	5.132	5.004	1.976	11.344	13.75	16.177	1.76844	0.0133517	conserved hypothetical protein
Synpcc7942_0436	0.334	0.634	0	1.688	6.176	8.356	4.06243	3.18805e-07	hypothetical protein
Synpcc7942_0437	5.042	5.304	6.398	12.21	15.333	16.863	1.40695	0.224353	putative glutathione peroxidase
Synpcc7942_0438	1.41	2.105	2.736	3.668	8.76	7.236	1.65293	0.118538	hypothetical protein
Synpcc7942_0439	2.812	5.623	3.711	12.878	15.476	10.796	1.68829	0.0405983	magnesium protoporphyrin O-methyltransferase
Synpcc7942_0440	17.47	12.727	11.067	28.213	27.06	18.037	0.82908	0.944843	N-acetylglucosamine 6-phosphate deacetylase
Synpcc7942_0441	0.458	0.145	0.319	2.317	3.673	2.991	3.27983	7.38976e-06	phosphoribosylaminoimidazole carboxylase, catalytic subunit
Synpcc7942_0442	59.528	93.368	32.994	58.925	72.615	57.896	0.0272609	0.00928902	ammonium transporter
Synpcc7942_0443	963.688	927.783	932.335	2199.47	1724.52	2282.01	1.13602	0.546168	conserved hypothetical protein
Synpcc7942_0444	580.548	509.553	500.405	1605.03	1042.68	1472.45	1.37322	0.164958	conserved hypothetical protein
Synpcc7942_0445	3.384	1.562	1.819	3.425	4.385	4.948	0.91494	0.947788	ABC-type dipeptide/oligopeptide/nickel transport systems permease components-like
Synpcc7942_0446	155.688	67.871	75.708	115.944	108.535	111.178	0.165553	0.0492289	SSU ribosomal protein S14P
Synpcc7942_0447	28.982	30.499	18.481	35.645	49.657	48.711	0.781507	0.844993	DNA-(apurinic or apyrimidinic site) lyase / endonuclease III
Synpcc7942_0448	597.164	566.253	591.743	727.247	768.689	860.181	0.424808	0.198358	YUP8H12.25 {{Arabidopsis thaliana}}-type protein. Metallo peptidase. MEROPS family M50B
Synpcc7942_0449	12.648	13.254	7.289	27.228	43.987	41.149	1.75922	0.0092671	seryl-tRNA synthetase
Synpcc7942_0450	1153.06	873.033	859.198	2321.9	2159.68	2122.32	1.1946	0.421294	putative NifU-like protein
Synpcc7942_0451	10.697	9.7	11.516	22.633	21.15	12.353	0.814724	0.888641	esterase
Synpcc7942_0452	604.559	381.75	469.902	986.335	848.928	844.025	0.879629	1	conserved hypothetical protein
Synpcc7942_0453	48.827	35.608	30.56	56.723	55.611	58.38	0.569998	0.455461	GAF sensor signal transduction histidine kinase
Synpcc7942_0454	1.216	0.257	0.141	0.82	1.125	0.441	0.563087	0.814545	cobalamin-5'-phosphate synthase
Synpcc7942_0455	2.564	4.451	1.386	1.879	3.6	4.332	0.223765	0.102626	queuine tRNA-ribosyltransferase
Synpcc7942_0456	410.648	295.931	237.358	321.959	425.936	440.683	0.332473	0.134949	photosystem II PsbK protein
Synpcc7942_0457	4.957	3.139	2.417	5.35	10.551	7.016	1.12402	0.623588	conserved hypothetical protein
Synpcc7942_0458	11.345	8.576	7.011	13.456	22.694	18.995	1.03383	0.757593	Carboxylesterase
Synpcc7942_0459	16.006	14.245	11.919	23.179	34.565	24.139	0.957297	0.909522	glutathione-dependent formaldehyde dehydrogenase
Synpcc7942_0460	3.877	2.456	4.952	7.848	8.772	7.271	1.08186	0.754329	putative acetyltransferase
Synpcc7942_0461	2.331	2.436	3.167	9.908	12.298	7.869	1.92204	0.0147145	conserved hypothetical protein
Synpcc7942_0462	5.731	4.454	5.807	10.543	9	9.265	0.848999	0.961048	conserved hypothetical protein
Synpcc7942_0463	6.434	7.492	7.807	12.181	8.643	6.779	0.344895	0.180856	protein tyrosine phosphatase
Synpcc7942_0464	19.854	22.536	23.979	26.353	29.591	30.04	0.373544	0.159885	conserved hypothetical protein
Synpcc7942_0465	8.439	11.224	11.022	13.521	8.331	9.954	0.0517604	0.0182655	conserved hypothetical protein
Synpcc7942_0466	14.703	17.418	13.989	30.447	34.02	44.669	1.24292	0.371954	Cellulose synthase (UDP-forming)
Synpcc7942_0467	25.833	19.54	10.874	36.672	48.836	47.457	1.24115	0.333517	Peptidase, metallopeptidases
Synpcc7942_0468	212.723	172.586	100.026	230.331	207.901	189.002	0.370021	0.180856	preprotein translocase, SecG subunit
Synpcc7942_0469	70.945	68.127	72.665	89.175	90.245	95.673	0.377641	0.149666	phosphoglycerate mutase
Synpcc7942_0470	7.075	4.723	7.792	16.834	10.972	14.366	1.10605	0.652444	conserved hypothetical protein
Synpcc7942_0471	3.44	3.268	2.696	8.704	7.619	7.091	1.31575	0.323461	ABC-type sugar transport system permease component-like
Synpcc7942_0472	4.084	6.467	12.803	12.858	25.62	20.259	1.33049	0.41704	Exodeoxyribonuclease VII small subunit
Synpcc7942_0473	52.76	39.169	36.722	126.941	95.012	94.707	1.29945	0.249099	NADH:flavin oxidoreductases Old Yellow Enzyme family-like
Synpcc7942_0474	57.713	56.234	53.347	121.296	178.729	117.623	1.31989	0.295131	hypothetical protein
Synpcc7942_0475	94.662	66.69	71.13	121.624	185.063	113.494	0.853884	0.957877	cytochrome b6-f complex subunit VIII
Synpcc7942_0476	27.576	20.062	22.585	18.604	27.821	21.64	-0.0450285	0.006603	conserved hypothetical protein
Synpcc7942_0477	1311.06	961.629	1101.09	1974.91	1892.84	1635.8	0.705997	0.68991	conserved hypothetical protein YCF19
Synpcc7942_0478	11.512	10.778	8.368	17.052	21.309	20.165	0.932747	0.946797	thylakoidal processing peptidase. Serine peptidase. MEROPS family S26A
Synpcc7942_0479	15.808	14.591	13.873	18.73	19.108	22.603	0.449107	0.247318	GTP-binding protein LepA
Synpcc7942_0480	15.31	19.692	17.167	19.366	25.723	27.057	0.467704	0.244274	GAF sensor signal transduction histidine kinase
Synpcc7942_0481	155.265	88.051	131.457	280.999	197.553	162.583	0.774606	0.844993	protease
Synpcc7942_0482	35.132	28.224	33.033	38.587	43.513	38.001	0.317299	0.105796	Peptidoglycan glycosyltransferase
Synpcc7942_0483	38.635	31.024	37.487	53.525	63	63.602	0.74942	0.760564	conserved hypothetical protein
Synpcc7942_0484	1.557	2.756	1.627	2.22	2.096	2.234	0.140964	0.0575251	conserved hypothetical protein
Synpcc7942_0485	4.197	5.51	5.103	8.031	6.498	6.066	0.47564	0.295953	phosphoglycerate mutase
Synpcc7942_0486	2.23	2.511	1.295	2.926	3.67	2.788	0.636354	0.62624	dihydroorotase
Synpcc7942_0487	44.97	28.677	35.726	207.12	139.256	108.83	2.05723	0.00018107	thylakoidal processing peptidase. Serine peptidase. MEROPS family S26A
Synpcc7942_0488	21.897	19.999	23.442	33.354	36.193	38.063	0.719792	0.695273	dihydroorotase, multifunctional complex type
Synpcc7942_0489	2.516	2.531	3.711	5.84	8.354	5.881	1.19645	0.54489	aldehyde dehydrogenase
Synpcc7942_0490	57.342	32.572	44.899	42.977	45.772	33.364	-0.142739	0.00145345	diguanylate cyclase with PAS/PAC sensor
Synpcc7942_0491	1146.86	955.978	1083.18	840.087	1045.67	868.476	-0.210106	0.000495727	hypothetical protein
Synpcc7942_0492	1.723	1.33	0.563	3.052	3.19	2.463	1.26675	0.43631	FMN adenylyltransferase / riboflavin kinase
Synpcc7942_0493	2.957	1.764	4.311	5.914	6.173	5.39	0.952109	0.953924	conserved hypothetical protein
Synpcc7942_0494	97.204	91.523	132.917	166.081	151.094	154.518	0.552379	0.367112	conserved hypothetical protein
Synpcc7942_0495	449.88	351.525	498.307	592.827	494.675	514.896	0.30204	0.0937973	hypothetical protein
Synpcc7942_0496	103.439	99.675	86.902	133.575	133.67	126.485	0.44107	0.228837	hypothetical protein
Synpcc7942_0497	361.125	368.285	361.075	493.281	443.137	478.002	0.37524	0.152172	conserved hypothetical protein
Synpcc7942_0498	53.287	30.521	56.361	100.449	56.648	48.469	0.552425	0.404005	mannose-1-phosphate guanyltransferase
Synpcc7942_0499	22.144	12.369	16.283	27.284	18.122	20.092	0.366717	0.180856	hydroxyneurosporene-O-methyltransferase
Synpcc7942_0500	19.037	20.826	12.357	40.28	37.64	42.398	1.20413	0.440911	hypothetical protein
Synpcc7942_0501	51.603	37.103	40.646	59.361	51.678	51.917	0.333173	0.133523	Nucleoside-diphosphate-sugar epimerases-like
Synpcc7942_0502	0.72	1.026	0.376	3.827	9.167	3.726	2.9763	3.50224e-06	conserved hypothetical protein
Synpcc7942_0503	14.54	8.162	3.453	25.079	47.097	33.821	2.01874	0.000992707	hypothetical protein
Synpcc7942_0504	20.933	14.215	18.876	48.643	58.193	50.482	1.54196	0.0638477	glutamyl-tRNA reductase
Synpcc7942_0505	6.591	14.205	5.037	14.832	21.395	23.992	1.22091	0.437274	D-fructose 1,6-bisphosphatase / sedoheptulose 1,7-bisphosphatase
Synpcc7942_0506	11.792	20.114	11.202	10.034	13.518	18.384	-0.0397636	0.00624431	uridylate kinase
Synpcc7942_0507	33.85	45.763	28.18	33.877	43.205	61.36	0.361009	0.14837	ribosome recycling factor
Synpcc7942_0508	1.174	1.801	0.943	1.919	4.846	2.752	1.27974	0.462898	geranylgeranyl reductase
Synpcc7942_0509	4.524	3.274	5.177	11.553	9.37	7.506	1.13145	0.654435	conserved hypothetical protein
Synpcc7942_0510	5.176	3.278	4.917	12.698	12.919	10.418	1.43009	0.181695	2-hydroxy-3-keto-5-methylthiopentenyl-1- phosphate phosphatase
Synpcc7942_0511	58.153	36.897	42.329	90.12	69.764	66.275	0.719164	0.746606	ABC-type transport system involved in cytochrome c biogenesis permease component-like
Synpcc7942_0512	8.272	7.613	9.184	15.782	11.005	15.293	0.74716	0.775191	conserved hypothetical protein YCF84
Synpcc7942_0513	11.39	27.568	9.068	20.995	49.948	46.066	1.28468	0.350663	ATPase
Synpcc7942_0514	224.491	327.703	227.515	193.95	455.299	542.484	0.612051	0.454536	conserved hypothetical protein
Synpcc7942_0515	18.345	29.353	12.612	59.358	117.734	129.839	2.34739	3.89868e-06	conserved hypothetical protein
Synpcc7942_0516	96.242	106.682	97.582	168.071	309.501	315.382	1.39983	0.17214	C-terminal processing peptidase-2. Serine peptidase. MEROPS family S41A
Synpcc7942_0517	17.72	18.001	15.353	25.033	37.061	31.519	0.874081	0.96958	exonuclease RecJ
Synpcc7942_0518	3.947	3.5	4.216	5.77	6.82	6.686	0.72472	0.730864	conserved hypothetical protein
Synpcc7942_0519	9.837	3.551	3.906	11.348	12.017	11.139	0.996367	0.788677	hypothetical protein
Synpcc7942_0520	0.795	0.907	0.332	1.931	4.122	3.81	2.27602	0.00579199	hypothetical protein
Synpcc7942_0521	0.521	0.66	0	1.054	2.089	2.647	2.29064	0.0191247	conserved hypothetical protein
Synpcc7942_0522	792.154	604.187	805.948	1147.42	1107.58	977.587	0.553687	0.38422	hypothetical protein
Synpcc7942_0523	17.28	14.426	11.764	22.255	24.473	23.376	0.689439	0.697445	hypothetical protein
Synpcc7942_0524	13.764	7.608	11.245	16.208	18.761	17.167	0.676606	0.670957	conserved hypothetical protein
Synpcc7942_0525	11.53	8.149	10.795	14.934	15.024	13.357	0.507246	0.336372	3-dehydroquinate synthase
Synpcc7942_0526	1.042	0.55	0.242	0.469	1.607	0.63	0.560409	0.75486	ABC-type sugar transport systems permease components-like
Synpcc7942_0527	110.647	118.212	100.959	231.219	365.13	250.781	1.36091	0.216972	conserved hypothetical protein
Synpcc7942_0528	370.783	417.312	395.31	376.462	703.216	703.227	0.591285	0.419362	Lipopolysaccharide biosynthesis proteins LPS
Synpcc7942_0529	87.642	75.986	74.686	112.367	117.338	135.421	0.615524	0.514773	6-phosphogluconolactonase
Synpcc7942_0530	9.74	5.592	3.579	9.098	17.236	12.819	1.04978	0.700349	4Fe-4S cluster binding
Synpcc7942_0531	48.808	53.554	40.999	56.208	125.891	127.649	1.11143	0.627017	TPR repeat
Synpcc7942_0532	2.596	1.644	2.411	6.421	11.479	6.281	1.86176	0.0342194	conserved hypothetical protein
Synpcc7942_0533	3.016	4.912	2.251	5.668	10.766	9.382	1.34241	0.4322	conserved hypothetical protein
Synpcc7942_0534	4.241	3.928	4.875	7.994	8.488	11.545	1.10325	0.654435	glutamine--fructose-6-phosphate transaminase
Synpcc7942_0535	823.498	913.254	690.915	1398.68	2310.65	2195.53	1.28233	0.315911	photosystem I iron-sulfurcenter
Synpcc7942_0536	55.886	48.302	46.542	77.814	74.278	85.099	0.654072	0.604806	acyl carrier protein
Synpcc7942_0537	12.784	13.847	12.082	26.367	33.007	35.02	1.28581	0.318868	3-oxoacyl-[acyl-carrier-protein] synthase II
Synpcc7942_0538	18.01	33.495	16.108	42.062	63.283	70.462	1.37858	0.193819	transketolase
Synpcc7942_0539	0	0.647	0.569	0.413	1.26	1.334	1.30407	0.700349	conserved hypothetical protein
Synpcc7942_0540	21.659	20.157	29.33	21.694	31.705	41.872	0.421239	0.198358	conserved hypothetical protein
Synpcc7942_0541	50.391	39.473	60.969	54.123	63.409	72.193	0.330952	0.123298	conserved hypothetical protein
Synpcc7942_0542	3.426	1.628	2.148	4.854	6.659	4.974	1.19452	0.502338	lipoic acid synthetase
Synpcc7942_0543	5.793	5.848	8.324	13.374	16.588	14.981	1.1705	0.578305	conserved hypothetical protein
Synpcc7942_0544	0.681	0.647	1.067	2.067	1.575	2.965	1.46282	0.539801	conserved hypothetical protein
Synpcc7942_0545	8.988	5.879	4.619	15.954	11.182	8.824	0.883853	0.972037	hypothetical protein
Synpcc7942_0546	4.468	2.935	3.278	5.628	6.599	5.176	0.704133	0.711637	Na+/H+ antiporter
Synpcc7942_0547	1.401	1.712	1.046	7.699	8.709	6.54	2.46321	0.000141146	conserved hypothetical protein
Synpcc7942_0548	32.892	26.402	42.274	63.455	57.058	57.648	0.810717	0.861957	conserved hypothetical protein
Synpcc7942_0549	225.52	230.67	175.024	339.946	291.81	272.838	0.519139	0.348151	conserved hypothetical protein
Synpcc7942_0550	48.395	56.838	28.341	43.591	79.489	70.355	0.5342	0.373229	hypothetical protein
Synpcc7942_0551	179.511	226.863	178.972	458.857	410.517	310.82	1.01166	0.816165	conserved hypothetical protein
Synpcc7942_0552	1.186	5.981	2.193	2.124	3.209	2.683	-0.223549	0.00188305	UDP-N-Acetylglucosamine 2-epimerase
Synpcc7942_0553	78.033	54.99	50.311	283.097	174.403	210.03	1.86434	0.00177977	Secretion protein HlyD
Synpcc7942_0554	3.647	3.642	3.322	6.907	9.087	6.414	1.07824	0.721634	conserved hypothetical protein
Synpcc7942_0555	0.567	0	0	0.718	2.494	0.618	2.74944	0.00430921	zinc metalloprotease
Synpcc7942_0556	78.082	56.925	58.578	93.775	106.015	122.389	0.734886	0.75638	two component transcriptional regulator, winged helix family
Synpcc7942_0557	13.295	10.61	12.781	17.759	25.102	16.792	0.70132	0.716391	hypothetical protein
Synpcc7942_0558	13.448	8.833	11.103	25.706	30.424	35.071	1.44981	0.130339	conserved hypothetical protein
Synpcc7942_0559	22.957	17.903	16.708	39.99	39.956	36.064	1.01087	0.786489	33 kDa chaperonin
Synpcc7942_0560	3.766	3.577	4.54	7.621	6.434	5.993	0.754411	0.805023	ATPase
Synpcc7942_0561	15.685	12.564	12.319	54.983	51.615	63.737	2.06988	0.00019117	hypothetical protein
Synpcc7942_0562	27.542	20.209	15.209	95.395	115.846	92.404	2.26982	8.84812e-06	conserved hypothetical protein
Synpcc7942_0563	3.317	2.327	2.719	5.577	4.628	4.612	0.824936	0.938076	Excinuclease ABC subunit B
Synpcc7942_0564	18.162	14.673	20.472	17.655	17.338	16.505	-0.0498057	0.00523897	ATPase
Synpcc7942_0565	51.285	38.041	41.037	59.533	68.702	59.194	0.5238	0.356604	FHA domain containing protein
Synpcc7942_0566	11.075	6.801	7.621	17.904	19.75	14.853	1.04209	0.737087	HAD-superfamily hydrolase subfamily IIB
Synpcc7942_0567	4.538	3.952	4.663	7.041	9.52	5.929	0.773755	0.805023	conserved hypothetical protein
Synpcc7942_0568	14.963	11.785	8.83	17.731	24.396	19.585	0.794514	0.879953	cytosine deaminase
Synpcc7942_0569	12.109	14.405	10.487	20.864	22.716	26.132	0.913788	0.975179	DNA-directed RNA polymerase sigma subunit (sigma70/sigma32)-like
Synpcc7942_0570	37.454	34.283	31.119	54.892	54.703	52.694	0.657924	0.591933	DNA polymerase III, alpha subunit / Intein
Synpcc7942_0571	31.583	19.909	25.315	73.923	47.044	40.862	1.07513	0.636608	sugar (Glycoside-Pentoside-Hexuronide) transporter
Synpcc7942_0572	105.117	63.129	66.291	226.334	204.215	124.539	1.24289	0.33385	conserved hypothetical protein
Synpcc7942_0573	1790.54	1041.25	2289.21	2878.31	2392.41	1386.2	0.378429	0.139705	hypothetical protein
Synpcc7942_0574	7.741	10.039	8.602	16.91	22.63	13.513	1.0078	0.865696	conserved hypothetical protein
Synpcc7942_0575	50.691	74.473	45.97	55.877	101.873	104.673	0.616759	0.478235	conserved hypothetical protein
Synpcc7942_0576	9.843	5.859	9.914	18.481	10.207	8.91	0.553557	0.446428	thiamine biosynthesis protein ThiG
Synpcc7942_0577	72.848	65.236	64.89	103.326	133.737	189.847	1.07263	0.690512	conserved hypothetical protein
Synpcc7942_0578	57.177	91.307	38.036	38.459	84.964	149.8	0.550741	0.390216	UDP-sulfoquinovose synthase
Synpcc7942_0579	7.203	17.108	3.481	10.843	23.667	32.844	1.277	0.332969	sulfolipid sulfoquinovosyldiacylglycerol biosynthesis protein
Synpcc7942_0580	5.673	3.895	5.223	13.413	12.579	9.662	1.26917	0.340081	peptidoglycan glycosyltransferase
Synpcc7942_0581	70.712	40.697	56.107	117.875	96.673	74.438	0.78669	0.869273	conserved hypothetical protein
Synpcc7942_0582	1.524	1.255	0.637	1.748	2.069	1.659	0.680338	0.753654	conserved hypothetical protein
Synpcc7942_0583	23.872	22.767	15.395	19.722	28.566	22.642	0.193328	0.0466391	protoporphyrin IX magnesium-chelatase
Synpcc7942_0584	4.782	1.737	2.204	13.094	13.537	12.251	2.15582	0.000233014	ribose-5-phosphate isomerase
Synpcc7942_0585	333.082	223.164	230.517	1041.39	544.712	753.295	1.57213	0.0338045	PDZ/DHR/GLGF
Synpcc7942_0586	1.24	1.047	1.152	4.323	6.249	1.95	1.86349	0.0318549	conserved hypothetical protein
Synpcc7942_0587	6.508	5.792	3.674	6.888	11.838	9.204	0.805974	0.890915	valyl-tRNA synthetase
Synpcc7942_0588	1.476	1.98	1.542	2.812	4.982	5.2	1.37789	0.295953	phosphoribosylglycinamide formyltransferase 2
Synpcc7942_0589	234.708	212.15	270.841	346.291	342.51	342.589	0.523137	0.32479	Fe-S-cluster oxidoreductase-like
Synpcc7942_0590	117.365	105.923	88.606	148.457	194.975	147.279	0.653813	0.573778	membrane protein-like
Synpcc7942_0591	39.032	28.181	22.84	60.985	83.808	60.859	1.19133	0.448548	membrane protein-like
Synpcc7942_0592	101.919	68.789	62.46	81.573	90.661	77.096	0.0966855	0.0209295	6-phosphofructokinase
Synpcc7942_0593	6.373	6.312	3.259	7.135	11.295	10.483	0.858583	0.990134	hypothetical protein
Synpcc7942_0594	10.716	10.354	9.289	15.157	21.357	16.508	0.804406	0.861957	conserved hypothetical protein
Synpcc7942_0595	35.71	35.338	32.455	51.569	56.115	69.461	0.775241	0.822478	hypothetical protein
Synpcc7942_0596	11.163	6.134	6.175	9.192	20.257	15.729	0.944591	0.913661	delta(24)-sterol C-methyltransferase
Synpcc7942_0597	3.525	1.732	1.016	19.435	34.088	21.838	3.58596	5.92763e-17	1,4-Dihydroxy-2-naphthoate synthase
Synpcc7942_0598	9.56	10.997	8.726	13.287	13.965	14.234	0.502518	0.319865	Peptidoglycan-binding LysM
Synpcc7942_0599	261.11	195.616	254.263	414.162	365.777	276.193	0.570889	0.419362	putative transcriptional regulator, TetR family
Synpcc7942_0600	86.788	48.976	51.364	173.087	148.131	111.105	1.20807	0.375634	serine/threonine protein kinase
Synpcc7942_0601	176.047	101.092	124.273	217.341	165.104	140.144	0.380591	0.184588	hypothetical protein
Synpcc7942_0602	2.85	3.186	1.226	4.072	6.828	5.659	1.18884	0.566382	conserved hypothetical protein
Synpcc7942_0603	7.581	8.553	5.611	17.181	25.288	24.334	1.61909	0.038483	Glucose-1-phosphate adenylyltransferase
Synpcc7942_0604	16.057	15.776	12.476	24.026	36.073	37.806	1.14373	0.55913	ribulose-5-phosphate 3-epimerase
Synpcc7942_0605	0.623	1.282	0.759	4.2	3.457	3.616	2.07997	0.00525356	conserved hypothetical protein
Synpcc7942_0606	1.199	0.855	0.94	1.821	4.996	2.775	1.67876	0.117907	leucyl/phenylalanyl-tRNA--protein transferase
Synpcc7942_0607	138.016	111.243	133.45	206.336	179.464	156.737	0.50347	0.317716	conserved hypothetical protein
Synpcc7942_0608	54.908	58.059	38.905	70.597	79.185	75.961	0.571816	0.440911	conserved hypothetical protein
Synpcc7942_0609	6.437	6.376	3.721	5.059	8.43	9.395	0.468831	0.304979	proton-translocating NADH-quinone oxidoreductase, chain M
Synpcc7942_0610	4.141	3.665	3.201	0	0	0	-11.8416	1.28624e-48	conserved hypothetical protein
Synpcc7942_0611	2.861	2.597	2.588	1.124	1.383	1.627	-0.960225	2.49297e-08	MutS2 family protein
Synpcc7942_0612	4.661	5.013	3.125	7.031	7.814	7.948	0.832411	0.945197	citrate synthase
Synpcc7942_0613	1.879	3.769	1.091	4.226	4.638	4.092	0.942706	0.967909	phosphohistidine phosphatase, SixA
Synpcc7942_0614	5.105	7.333	3.493	6.273	7.594	9.794	0.570585	0.451918	conserved hypothetical protein
Synpcc7942_0615	0.888	0.281	0.619	2.096	1.37	2.256	1.67651	0.339914	Rhodanese-like
Synpcc7942_0616	2.211	2.101	1.005	4.67	5.072	3.036	1.2645	0.405116	heat-inducible transcription repressor HrcA
Synpcc7942_0617	14.317	9.238	11.008	15.308	24	26.177	0.921877	0.962271	conserved hypothetical protein
Synpcc7942_0618	31.326	39.15	30.817	45.251	49.721	55.285	0.568884	0.410469	adenosylhomocysteinase
Synpcc7942_0619	18.944	25.624	12.75	29.893	42.941	37.933	0.950432	0.921459	conserved hypothetical protein
Synpcc7942_0620	87.914	105.397	74.913	293.857	174.792	250.426	1.42269	0.126289	conserved hypothetical protein
Synpcc7942_0621	41.137	20.322	29.864	87.376	77.428	58.842	1.29214	0.264013	conserved hypothetical protein
Synpcc7942_0622	42.264	27.237	27.555	70.849	65.791	50.692	0.948687	0.885738	ATPase
Synpcc7942_0623	27.82	37.606	32.472	65.814	85.53	73.474	1.19938	0.475662	thioredoxin reductase
Synpcc7942_0624	223.98	166.619	171.377	299.831	292.692	258.155	0.598102	0.485066	light dependent period
Synpcc7942_0625	100.431	104.085	83.81	173.146	189.268	198.698	0.960581	0.896173	Single-stranded nucleic acid binding R3H
Synpcc7942_0626	56.982	54.499	50.365	62.551	77.48	65.093	0.341869	0.120773	dihydroxyacid dehydratase
Synpcc7942_0627	1.869	13.314	1.953	21.476	42.865	31.682	2.48614	1.20764e-06	conserved hypothetical protein
Synpcc7942_0628	5.692	7.661	5.948	20.641	27	23.243	1.87662	0.0047302	spermidine synthase
Synpcc7942_0629	5.919	11.715	9.278	16.472	18.717	9.668	0.737019	0.751655	hypothetical protein
Synpcc7942_0630	2.948	2.97	2.24	4.52	7.358	7.781	1.26859	0.387367	hypothetical protein
Synpcc7942_0631	419.51	441.153	406.378	383.135	569.199	331.81	0.0193437	0.00666265	LSU ribosomal protein L12P
Synpcc7942_0632	491.004	547.85	475.479	497.649	691.033	414.6	0.0823456	0.0126067	LSU ribosomal protein L10P
Synpcc7942_0633	425.875	409.752	286.313	564.098	718.017	581.114	0.731808	0.737083	LSU ribosomal protein L1P
Synpcc7942_0634	351.862	293.971	263.481	546.222	662.168	658.715	1.03795	0.734881	LSU ribosomal protein L11P
Synpcc7942_0635	643.539	534.619	517.073	977.754	1149.3	899.137	0.836018	0.925614	transcription antitermination protein nusG
Synpcc7942_0636	923.115	782.733	656.217	1056.78	1120.56	880.383	0.37241	0.155648	protein translocase subunit secE/sec61 gamma
Synpcc7942_0637	19.259	13.749	15.044	40.323	35.156	34.908	1.19985	0.416934	ATPase
Synpcc7942_0638	58.206	28.117	46.647	115.556	70.761	87.009	1.03951	0.702604	Glyoxalase I
Synpcc7942_0639	8.924	9.228	5.034	10.309	14.398	10.834	0.616165	0.539801	enolase
Synpcc7942_0640	29.413	20.147	25.119	47.95	37.543	38.569	0.732264	0.754329	ATPase
Synpcc7942_0641	4.121	4.779	2.516	7.907	10.797	9.207	1.28955	0.316715	succinate dehydrogenase subunit A
Synpcc7942_0642	201.035	252.636	188.182	291.811	360.693	424.145	0.74623	0.745799	bacterioferritin comigratory protein
Synpcc7942_0643	157.165	83.689	122.385	225.393	185.758	147.692	0.62152	0.552666	hypothetical protein
Synpcc7942_0644	314.436	272.981	311.982	421.425	341.411	366.469	0.328401	0.115511	GAF sensor hybrid histidine kinase
Synpcc7942_0645	284.131	370.138	221.694	339.793	406.101	470.097	0.473189	0.265005	glutamate-1-semialdehyde 2,1-aminomutase
Synpcc7942_0646	21.944	21.698	9.827	54.382	58.855	42.423	1.54157	0.0746162	hypothetical protein
Synpcc7942_0647	79.166	46.09	60.323	140.432	106.509	81.694	0.824443	0.938076	conserved hypothetical protein
Synpcc7942_0648	17.737	11.272	9.768	49.359	60.893	37.973	1.93443	0.00128327	hypothetical protein
Synpcc7942_0649	256.289	150.679	224.237	459.974	330.357	265.066	0.741602	0.770969	Sigma-70 factor
Synpcc7942_0650	3.151	2.395	2.415	7.866	8.361	7.32	1.56416	0.128187	conserved hypothetical protein
Synpcc7942_0651	20.202	15.186	16.438	28.936	27.167	16.624	0.488791	0.300506	replication restart DNA helicase PriA
Synpcc7942_0652	7.514	5.918	3.691	11.242	12.719	10.488	1.0084	0.775563	conserved hypothetical protein
Synpcc7942_0653	83.694	63.344	60.927	90.481	103.279	102.672	0.511354	0.340627	Peptidyl-prolyl cis-trans isomerase (rotamase) - cyclophilin family-like
Synpcc7942_0654	21.25	17.45	17.312	28.428	33.167	39.216	0.847811	0.957877	photosystem I assembly related protein
Synpcc7942_0655	267.079	347.344	221.752	362.764	504.358	580.35	0.791656	0.839697	photosystem II D2 protein (photosystem q(a) protein)
Synpcc7942_0656	309.416	503.635	249.802	544.066	666.002	784.26	0.907959	0.987022	photosystem II 44 kDa subunit reaction center protein
Synpcc7942_0657	4135.64	3578.36	4718.29	7170.6	3907.95	3273.57	0.207172	0.0463428	conserved hypothetical protein
Synpcc7942_0658	234.894	265.052	234.929	358.974	402.403	406.086	0.667804	0.587381	conserved hypothetical protein
Synpcc7942_0659	8.545	5.321	6.228	13.007	8.639	6.333	0.477519	0.332422	Rad3-related DNA helicases-like
Synpcc7942_0660	20.905	13.872	18.88	20.623	24.403	20.932	0.297766	0.10206	arogenate dehydrogenase (NADP)
Synpcc7942_0661	7.443	7.192	6.847	10.429	13.365	11.845	0.730249	0.725253	conserved hypothetical protein
Synpcc7942_0662	144.289	127.96	165.814	250.016	204.699	205.588	0.591987	0.446418	hypothetical protein
Synpcc7942_0663	1.721	1.073	1.068	8.923	9.156	7.962	2.75241	9.53606e-09	putative adenylate/guanylate cyclase
Synpcc7942_0664	2.42	3.377	1.818	12.323	15.33	11.859	2.37492	6.77381e-06	Cyclic nucleotide-binding
Synpcc7942_0665	3.144	2.208	2.428	4.98	3.416	6.697	0.955768	0.909522	conserved hypothetical protein
Synpcc7942_0666	6.084	4.842	3.78	8.486	9.739	6.624	0.756663	0.831773	Heat shock protein DnaJ-like
Synpcc7942_0667	2032.98	2262.49	1724.56	2316.89	2855	2773.39	0.400328	0.170992	conserved hypothetical protein
Synpcc7942_0668	156.419	103.195	90.047	177.34	160.181	126.159	0.40717	0.227153	conserved hypothetical protein
Synpcc7942_0669	14.487	23.38	9.484	107.035	181.57	99.965	3.03663	1.93022e-12	DNA-3-methyladenine glycosylase
Synpcc7942_0670	17.67	12.114	14.688	60.756	86.323	58.267	2.20701	2.73033e-05	aspartate carbamoyltransferase
Synpcc7942_0671	57.82	47.723	51.848	101.044	113.286	85.058	0.92765	0.957877	conserved hypothetical protein
Synpcc7942_0672	3.817	3.828	1.662	7.833	13.64	8.428	1.68349	0.0318549	group2 RNA polymerase sigma factor SigD
Synpcc7942_0673	44.124	52.129	34.678	24.233	40.4	42.192	-0.29355	0.000172148	A/G-specific DNA-adenine glycosylase
Synpcc7942_0674	68.285	106.358	59.163	109.825	130.854	153.831	0.754742	0.762781	coproporphyrinogen oxidase
Synpcc7942_0675	6.064	6.318	4.701	9.303	8.871	11.501	0.796579	0.903087	conserved hypothetical protein
Synpcc7942_0676	2.286	1.207	1.681	5.655	8.306	4.609	1.84302	0.0116267	conserved hypothetical protein
Synpcc7942_0677	2584.3	2781.53	2289.6	3126.09	2630.38	2444.16	0.099251	0.0182655	transcriptional regulator, PadR family
Synpcc7942_0678	21.192	16.625	20.299	23.232	18.722	15.908	-0.00631889	0.00927483	3'-5' exonuclease
Synpcc7942_0679	9486.51	6964.5	5392.7	7639.76	6132.02	5117.95	-0.209616	0.000755241	RNA-binding region RNP-1
Synpcc7942_0680	54.182	33.999	37.657	56.095	59.41	49.458	0.390567	0.186249	C-5 sterol desaturase
Synpcc7942_0681	2.775	3.608	2.29	5.765	6.895	5.567	1.07121	0.753654	2-C-methyl-D-erythritol 4-phosphate cytidylyltransferase
Synpcc7942_0682	2.234	3.739	1.445	1.507	4.922	4.053	0.498641	0.385601	conserved hypothetical protein
Synpcc7942_0683	9.952	4.444	5.616	10.373	11.697	7.694	0.572632	0.501729	potassium channel protein
Synpcc7942_0684	5.99	2.328	2.418	7.026	12.852	10.228	1.48734	0.114301	3-oxoacyl-[acyl-carrier-protein] reductase
Synpcc7942_0685	151.998	444.135	121.343	107.477	277.269	453.376	0.224229	0.046158	Chaperonin Cpn60/TCP-1
Synpcc7942_0686	85.221	95.249	74.99	164.29	259.815	209.811	1.31118	0.275846	FO synthase subunit 2
Synpcc7942_0687	18.341	26.706	18.573	43.435	67.375	60.393	1.42811	0.15048	hypothetical protein
Synpcc7942_0688	8.132	8.298	6.609	18.897	30.385	28.86	1.76189	0.0207809	transcriptional regulator, ArsR family
Synpcc7942_0689	7.468	5.234	5.373	18.832	22.775	17.33	1.70501	0.0207567	hypothetical protein
Synpcc7942_0690	52.117	46.144	55.941	301.368	272.016	224.286	2.37095	1.79011e-06	conserved hypothetical protein
Synpcc7942_0691	4.735	3.936	6.494	3.893	10.409	5.478	0.38323	0.254799	hypothetical protein
Synpcc7942_0692	6.071	2.272	2.307	6.516	4.597	1.803	0.278235	0.215739	conserved hypothetical protein
Synpcc7942_0693	0.612	1.279	1.151	1.858	2.153	1.866	0.949374	1	conserved hypothetical protein
Synpcc7942_0694	108.185	112.646	85.679	109.924	130.194	158.103	0.377632	0.158591	SSU ribosomal protein S1P
Synpcc7942_0695	59.814	51.276	68.605	104.345	67.474	75.215	0.459153	0.254799	Protein of unknown function DUF193
Synpcc7942_0696	279.731	485.018	216.724	351.955	629.018	623.059	0.708681	0.662418	photosystem II PsbT protein
Synpcc7942_0697	125.043	205.061	79.235	177.015	260.479	282.641	0.814967	0.889656	photosystem II core light harvesting protein
Synpcc7942_0698	22.299	23.192	23.792	38.718	41.276	37.315	0.759715	0.779253	probable ferredoxin
Synpcc7942_0699	16.072	12.575	7.903	22.961	30.625	18.53	0.98039	0.906512	photosystem II PsbM protein
Synpcc7942_0700	1120.18	1494.87	1224.73	2619.62	2152.37	2272.69	0.875507	0.977063	conserved hypothetical protein
Synpcc7942_0701	13.04	11.128	8.776	16.103	26.182	18.53	0.884351	1	conserved hypothetical protein
Synpcc7942_0702	1.294	0.861	1.217	2.881	6.707	3.1	1.91085	0.023723	conserved hypothetical protein
Synpcc7942_0703	23.817	21.744	28.24	50.68	40.333	36.783	0.792106	0.838071	DNA processing protein DprA, putative
Synpcc7942_0704	19.426	14.49	15.937	27.619	27.043	23.249	0.644115	0.58613	Chloramphenicol O-acetyltransferase
Synpcc7942_0705	31.306	24.403	27.177	37.366	45.764	36.185	0.525559	0.354403	conserved hypothetical protein
Synpcc7942_0706	3.819	3.155	4.858	6.216	7.99	8.497	0.940014	0.967669	precorrin decarbocylase
Synpcc7942_0707	4.793	2.574	3.339	4.569	4.243	4.311	0.293604	0.138121	arginine decarboxylase
Synpcc7942_0708	3.73	4.595	4.75	6.664	12.352	8.567	1.07679	0.751553	conserved hypothetical protein
Synpcc7942_0709	5.879	9.994	3.88	5.323	17.468	18.867	1.07641	0.755224	conserved hypothetical protein
Synpcc7942_0710	9.829	8.362	8.738	17.073	16.565	15.175	0.858033	0.967909	conserved hypothetical protein
Synpcc7942_0711	4.867	4.565	2.786	4.078	5.422	6.953	0.429251	0.248414	carbamoyl-phosphate synthase large subunit
Synpcc7942_0712	219.634	180.421	223.909	442.168	439.079	485.25	1.13094	0.566382	C-terminal processing peptidase-2. Serine peptidase. MEROPS family S41A
Synpcc7942_0713	48.885	30.195	41.492	72.008	55.666	54.499	0.595402	0.491417	4-hydroxy-3-methylbut-2-en-1-yl diphosphate synthase
Synpcc7942_0714	12.382	7.615	9.063	24.636	33.438	22.665	1.47414	0.102806	Cell wall hydrolase/autolysin
Synpcc7942_0715	3.954	4.818	2.964	5.827	10.818	6.644	0.988525	0.893583	UDP-N-acetylglucosamine 1-carboxyvinyltransferase
Synpcc7942_0716	2.782	3.965	4.942	4.505	5.064	6.564	0.464761	0.272483	conserved hypothetical protein
Synpcc7942_0717	1.945	0	0	0.984	0.72	1.271	0.61235	0.957877	dCTP deaminase
Synpcc7942_0718	0.312	0.445	0.163	0.79	2.167	1.36	2.22663	0.0505627	conserved hypothetical protein
Synpcc7942_0719	0	0.192	0	0.205	0.563	0.882	3.08354	0.138915	conserved hypothetical protein
Synpcc7942_0720	0.301	0	0	0.914	0.836	0.656	2.98629	0.138915	conserved hypothetical protein
Synpcc7942_0722	0.754	0.627	0.394	0.668	0.873	0.719	0.347981	0.394798	conserved hypothetical protein
Synpcc7942_0723	533.756	695.646	510.374	289.056	788.386	868.641	0.161671	0.0257439	conserved hypothetical protein
Synpcc7942_0724	0.46	0.655	0.721	1.862	2.554	2.754	1.96366	0.111625	conserved hypothetical protein
Synpcc7942_0725	6.011	3.44	3.027	3.444	3.753	3.391	-0.236895	0.00177977	DEAD/DEAH box helicase-like
Synpcc7942_0726	0	0	0	0.854	1.041	0	9.3053	0.010416	conserved hypothetical protein
Synpcc7942_0727	0.803	0.839	1.258	1.097	0.817	1.442	0.210487	0.101186	conserved hypothetical protein
Synpcc7942_0728	42.264	29.492	30.875	57.53	58.673	46.63	0.665911	0.626556	conserved hypothetical protein
Synpcc7942_0729	9.941	7.043	4.754	28.304	41.168	28.62	2.17376	8.21696e-05	conserved hypothetical protein
Synpcc7942_0730	13.047	5.928	6.718	11.289	19.775	11.53	0.729208	0.78663	conserved hypothetical protein
Synpcc7942_0731	2.226	1.96	2.723	6.152	8.691	5.497	1.55736	0.0893516	putative phage terminase large subunit
Synpcc7942_0732	179.903	166.754	202.72	160.894	129.6	163.061	-0.276517	0.000235317	conserved hypothetical protein
Synpcc7942_0733	53.704	47.243	39.5	40.865	47.056	43.666	-0.0940068	0.00260173	Phage portal protein, lambda
Synpcc7942_0734	5.99	4.553	4.268	14.769	13.658	12.748	1.47491	0.10206	conserved hypothetical protein
Synpcc7942_0735	9.901	7.643	7.76	24.109	29.209	18.193	1.49869	0.130339	conserved hypothetical protein
Synpcc7942_0736	5.564	11.815	7.865	22.52	26.654	23.162	1.51866	0.13803	electron transfer protein
Synpcc7942_0737	3.356	2.429	3.506	7.276	10.204	10.613	1.59599	0.0882123	conserved hypothetical protein
Synpcc7942_0738	2.366	2.421	1.902	4.973	7.58	4.162	1.32089	0.416213	Phage baseplate assembly protein V
Synpcc7942_0739	1.776	1.406	0.928	3.594	4.657	2.578	1.39704	0.433138	conserved hypothetical protein
Synpcc7942_0740	1.945	1.039	0.889	3.075	3.375	1.853	1.09959	0.7032	GPJ of phage P2-like
Synpcc7942_0741	3.16	2.887	2.794	5.166	10.013	3.971	1.1148	0.697773	Phage tail protein I
Synpcc7942_0742	3.992	9.181	13.831	15.308	13.611	12.124	0.603908	0.448548	conserved hypothetical protein
Synpcc7942_0743	7.496	7.025	6.51	11.019	12.281	10.202	0.671653	0.618584	conserved hypothetical protein
Synpcc7942_0744	10.619	12.827	14.035	20.921	27.205	26.263	0.988873	0.894642	conserved hypothetical protein
Synpcc7942_0745	5.877	8.084	5.225	10.386	15.75	12.13	0.995897	0.871974	conserved hypothetical protein
Synpcc7942_0746	24.57	17.411	20.623	60.936	52.562	57.453	1.44921	0.120735	conserved hypothetical protein
Synpcc7942_0747	3.224	2.314	2.096	3.625	3.913	3.823	0.573393	0.524589	conserved hypothetical protein
Synpcc7942_0748	4.052	1.925	3.599	3.485	5.25	2.647	0.249187	0.170666	Phage major tail tube protein
Synpcc7942_0749	7.369	3	4.4	6.391	8.119	5.731	0.454629	0.444418	hypothetical protein
Synpcc7942_0750	2.541	2.006	2.057	3.911	6.028	5.261	1.20229	0.463299	Phage tail tape measure protein TP901, core region
Synpcc7942_0751	0.998	1.053	0.348	1.571	2.463	1.086	1.09275	0.779253	conserved hypothetical protein
Synpcc7942_0752	1.918	2.277	1.503	5.336	4.437	4.176	1.29119	0.617956	conserved hypothetical protein
Synpcc7942_0753	2.547	2.218	2.44	4.081	5.763	4.315	0.974354	0.906512	phage late control gene D protein GPD
Synpcc7942_0754	3.691	7.012	3.428	14.939	13.283	13.395	1.55811	0.149438	hypothetical protein
Synpcc7942_0755	2.645	2.848	1.106	1.963	3.917	1.344	0.130494	0.114188	conserved hypothetical protein
Synpcc7942_0756	7.246	7.093	6.654	6.888	10.974	10.52	0.435014	0.271432	chain A, D20c mutant of T4 lysozyme
Synpcc7942_0757	8.696	4.416	9.87	17.449	14.709	9.142	0.845554	0.944664	hypothetical protein
Synpcc7942_0758	13.276	7.338	6.054	12.458	15.638	14.719	0.682945	0.730306	hypothetical protein
Synpcc7942_0759	982.67	1228.43	961.414	1180.32	1423.26	1650.18	0.42311	0.19153	hypothetical protein
Synpcc7942_0760	167.76	151.825	142.079	232.877	332.43	287.444	0.885277	0.993413	hypothetical protein
Synpcc7942_0761	120.876	101.262	63.666	293.537	539.002	364.34	2.06617	0.000167481	conserved hypothetical protein
Synpcc7942_0762	1071.02	883.049	951.363	1168.04	1655.12	1634.84	0.617645	0.494803	conserved hypothetical protein
Synpcc7942_0763	19.493	15.285	11.639	40.391	57.559	64.348	1.80585	0.00761192	transcriptional regulator, XRE family
Synpcc7942_0764	77.006	53.352	54.237	136.046	147.657	135.73	1.18406	0.452253	transcriptional regulator, XRE family
Synpcc7942_0765	0	0	0	0	0.58	0	7.60239	0.289293	hypothetical protein
Synpcc7942_0766	2.679	2.245	1.482	6.697	4.375	2.917	1.12643	0.652478	DNA-damage-inducible protein
Synpcc7942_0767	6.572	4.906	2.943	2.375	4.562	6.901	-0.0595231	0.0261926	conserved hypothetical protein
Synpcc7942_0768	2138.97	1678.74	1745.44	2473.85	2337.05	2237.6	0.341415	0.129269	conserved hypothetical protein
Synpcc7942_0769	273.53	284.673	194.13	526.014	484.327	520.184	1.02458	0.751303	conserved hypothetical protein
Synpcc7942_0770	142.95	145.734	105.833	345.464	315.128	341.544	1.34491	0.20195	conserved hypothetical protein
Synpcc7942_0771	17.06	14.77	16.773	35.633	22.089	17.752	0.634903	0.5611	conserved hypothetical protein
Synpcc7942_0772	11.001	5.552	10.957	16.873	15.591	18.342	0.884971	1	conserved hypothetical protein
Synpcc7942_0773	72.958	47.061	67.785	52.345	75.631	76.87	0.12531	0.0233564	conserved hypothetical protein YCF52
Synpcc7942_0774	34.611	23.705	27.995	51.314	47.357	29.923	0.575191	0.446428	esterase
Synpcc7942_0775	3.829	1.01	2.223	4.521	5.119	2.085	0.731196	0.859906	conserved hypothetical protein
Synpcc7942_0776	12.284	10.386	7.655	21.327	24.512	22.211	1.16601	0.495402	farnesyl-diphosphate synthase
Synpcc7942_0777	30.163	21.296	28.207	40.737	41.059	31.82	0.512114	0.332422	Methenyltetrahydrofolate cyclohydrolase
Synpcc7942_0778	0	1.669	1.606	4.889	3.658	2.63	1.77003	0.117907	hypothetical protein
Synpcc7942_0779	63.636	38.321	50.553	103.033	104.898	78.994	0.911757	0.963791	metal dependent phosphohydrolase
Synpcc7942_0780	210.085	232.484	194.675	261.7	244.71	243.394	0.234667	0.0569239	serine/threonine protein kinase
Synpcc7942_0781	2241.29	2353.33	2760.21	2980.57	2452.91	2861.82	0.173606	0.0314788	phosphoenolpyruvate synthase
Synpcc7942_0782	43.07	39.46	45.659	75.382	49.853	48.876	0.441726	0.228837	ATPase
Synpcc7942_0783	8.082	4.577	5.359	8.807	7.192	8.799	0.460719	0.346347	ATP phosphoribosyltransferase (homohexameric)
Synpcc7942_0784	11.559	10.371	13.421	34.442	30.014	20.977	1.27297	0.383458	conserved hypothetical protein
Synpcc7942_0785	1.002	0.862	0.748	2.609	2.96	1.715	1.47851	0.169197	Penicillin-binding protein 1A
Synpcc7942_0786	1.767	1.343	1.354	1.549	2.834	1.282	0.343534	0.278694	conserved hypothetical protein
Synpcc7942_0787	8.015	6.621	6.555	9.051	14.944	15.304	0.890947	1	putative purple acid phosphatase
Synpcc7942_0788	12.458	18.547	13.421	17.026	24.725	32.025	0.731709	0.712511	glutathione S-transferase
Synpcc7942_0789	5.673	5.988	6.257	10.205	10.5	4.461	0.489997	0.397929	conserved hypothetical protein
Synpcc7942_0790	29.513	28.943	16.415	40.945	78.2	73.6	1.36418	0.203809	RNA-binding region RNP-1
Synpcc7942_0791	2.308	3.132	1.722	6.755	7.322	6.371	1.51313	0.116491	polyA polymerase
Synpcc7942_0792	27.757	19.777	18.818	31.015	29.589	26.355	0.39018	0.190992	putative multidrug efflux MFS transporter
Synpcc7942_0793	15.11	14.065	15.151	22.858	42.236	33.071	1.147	0.588846	conserved hypothetical protein
Synpcc7942_0794	344.183	345.278	268.805	284.748	559.188	718.634	0.705421	0.672949	membrane-associated 30 kD protein-like
Synpcc7942_0795	1.835	1.585	0.523	1.688	2.007	1.635	0.434556	0.494264	conserved hypothetical protein
Synpcc7942_0796	17.953	18.299	17.587	26.305	29.423	27.285	0.624657	0.52868	conserved hypothetical protein
Synpcc7942_0797	994.469	586.853	702.715	704.677	783.882	730.962	-0.0413376	0.00502091	hypothetical protein
Synpcc7942_0798	8.614	11.177	7.245	12.544	20.417	16.928	0.883767	0.991111	Holliday junction endonuclease RuvC
Synpcc7942_0799	21.959	20.493	17.614	27.188	33.233	35.231	0.67122	0.618584	Elongator protein 3
Synpcc7942_0800	2.407	4.083	1.437	4.001	5.727	6.177	1.00436	0.875813	conserved hypothetical protein
Synpcc7942_0801	97.076	75.635	84.119	175.505	193.383	167.089	1.06135	0.702766	Superoxide dismutase
Synpcc7942_0802	2.952	1.155	2.54	5.447	5.464	5.861	1.33489	0.35354	allophycocyanin alpha chain-like
Synpcc7942_0803	18.257	17.344	16.897	25.205	27.155	26.836	0.593137	0.470411	conserved hypothetical protein
Synpcc7942_0804	146.142	132.809	117.244	176.297	232.513	193.462	0.604201	0.474968	4-hydroxythreonine-4-phosphate dehydrogenase
Synpcc7942_0805	99.373	91.55	76.558	126.149	151.934	141.688	0.65016	0.572874	conserved hypothetical protein
Synpcc7942_0806	9.625	11.794	7.871	23.714	29.047	25.061	1.40968	0.172392	conserved hypothetical protein
Synpcc7942_0807	36.224	18.361	33.914	51.294	45	34.147	0.559649	0.41931	conserved hypothetical protein
Synpcc7942_0808	13.375	14.255	11.471	22.751	27.33	31.213	1.05589	0.718279	HAD-superfamily hydrolase subfamily IIB
Synpcc7942_0809	2.87	5.287	3.122	5.395	6.777	8.483	0.872678	0.96733	conserved hypothetical protein
Synpcc7942_0810	0.873	2.073	0	1.325	4.846	5.226	1.95074	0.12337	hypothetical protein
Synpcc7942_0811	0.645	1.837	1.415	2.74	4.355	3.65	1.46252	0.21843	Na+/H+ antiporter
Synpcc7942_0812	76.054	66.46	74.026	120.267	117.176	107.436	0.671449	0.604806	Heat shock protein DnaJ-like
Synpcc7942_0813	23.607	18.663	17.909	35.833	43.546	35.299	0.930222	0.944664	histidyl-tRNA synthetase 2, putative
Synpcc7942_0814	10.891	13.365	9.01	27.554	34.02	25.694	1.39132	0.245198	ferredoxin-like protein
Synpcc7942_0815	4.882	2.65	2.915	32.607	16.654	16.707	2.65833	4.04188e-08	ATPase
Synpcc7942_0816	4.791	2.797	1.982	12.07	20.092	16.465	2.3448	2.94695e-06	diguanylate cyclase/phosphodiesterase
Synpcc7942_0817	30.398	16.291	15.746	40.489	51.699	41.868	1.10237	0.592	putative ferric uptake regulator, FUR family
Synpcc7942_0818	7.185	8.982	5.532	15.308	26.25	11.53	1.29064	0.41704	Phosphoribosylformylglycinamidine synthetase PurS
Synpcc7942_0819	5.673	5.68	4.486	11.015	13.764	16.193	1.37099	0.235508	phosphoribosylformylglycinamidine synthase subunit I
Synpcc7942_0820	26.759	19.178	24.037	78.86	58.438	84.597	1.66494	0.0224991	conserved hypothetical protein
Synpcc7942_0821	2.422	3.694	1.998	16.576	19.466	20.681	2.80499	1.19796e-09	periplasmic oligopeptide-binding
Synpcc7942_0822	30.752	21.462	25.894	35.348	37.395	27.957	0.366509	0.152962	permease protein of oligopeptide ABC
Synpcc7942_0823	1.658	1.019	2.038	4.244	3.34	4.354	1.33968	0.333517	conserved hypothetical protein
Synpcc7942_0824	2.811	3.353	2.625	5.145	5.425	4.755	0.801906	0.875082	conserved hypothetical protein
Synpcc7942_0825	0.146	0	0.458	0.591	1.758	0	1.95412	0.248963	conserved hypothetical protein
Synpcc7942_0826	5.454	4.456	3.648	8.831	7.067	5.82	0.679627	0.698697	conserved hypothetical protein
Synpcc7942_0827	10.63	7.783	10.496	22.994	23.828	16.778	1.13743	0.573778	cobalamin synthesis protein cobW-like
Synpcc7942_0828	146.381	87.803	118.55	258.456	242.269	191.623	0.972911	0.860908	conserved hypothetical protein
Synpcc7942_0829	2.146	2.622	2.243	3.413	6.527	7.011	1.27332	0.544455	Lipoproteins-like
Synpcc7942_0830	5.66	2.654	2.996	5.877	6.667	6.884	0.780379	0.897028	asparaginyl-tRNA synthetase
Synpcc7942_0831	42.164	33.3	24.418	26.731	40.746	42.775	0.142504	0.0337694	conserved hypothetical protein
Synpcc7942_0833	46.525	20.651	31.381	66.665	36.971	33.53	0.47688	0.331946	conserved hypothetical protein
Synpcc7942_0834	4316.76	2131.56	4198.95	13063.2	10034.1	5765.94	1.43875	0.119586	conserved hypothetical protein
Synpcc7942_0835	8.871	4.644	6.527	14.565	16.42	11.433	1.08154	0.664821	Holliday junction DNA helicase subunit RuvB
Synpcc7942_0836	1.406	0.572	1.154	1.93	1.394	1.64	0.663909	0.760564	conserved hypothetical protein
Synpcc7942_0837	0.645	2.145	0.337	3.591	4.031	4.918	2.00265	0.0182655	conserved hypothetical protein
Synpcc7942_0838	7.347	4.859	2.818	11.104	10.672	9.214	1.04439	0.68991	Elongator protein 3/MiaB/NifB
Synpcc7942_0839	3.759	3.089	2.654	17.992	16.079	16.262	2.40483	3.38766e-06	Nitrilase
Synpcc7942_0840	20.295	15.464	13.696	25.457	36.978	26.471	0.846126	0.955017	conserved hypothetical protein
Synpcc7942_0841	5.939	8.391	2.705	5.779	7.329	7.627	0.283521	0.115508	putative flavoprotein involved in K+ transport
Synpcc7942_0842	6.396	4.413	3.183	21.883	31.218	21.473	2.41382	1.12888e-06	NADPH-glutathione reductase
Synpcc7942_0843	28.363	41.316	24.204	197.564	338.407	209.488	2.98915	3.94442e-12	conserved hypothetical protein
Synpcc7942_0844	334.9	362.229	271.614	357.209	406.71	423.601	0.293765	0.0916611	Phosphoesterase PHP-like
Synpcc7942_0845	0	0	0.515	0.499	1.37	2.685	3.13706	0.0746162	conserved hypothetical protein
Synpcc7942_0846	12.093	10.897	13.158	23.971	29.423	27.15	1.1558	0.55913	conserved hypothetical protein
Synpcc7942_0847	36.329	39.917	37.195	58.672	73.359	79.213	0.896951	1	twitching motility protein
Synpcc7942_0848	3.966	4.316	2.515	6.346	8.063	7.05	0.990753	0.840047	Excinuclease ABC subunit A
Synpcc7942_0849	15.183	18.228	15.167	35.793	30.728	50.684	1.27061	0.333517	conserved hypothetical protein
Synpcc7942_0850	18.288	15.926	9.555	23.133	23.037	24.891	0.699111	0.751303	conserved hypothetical protein
Synpcc7942_0851	12.44	9.927	13.519	23.364	10.868	12.245	0.373068	0.179044	phosphoribosylformylglycinamidine cyclo-ligase
Synpcc7942_0853	2.726	2.119	1.985	4.347	5.581	4.767	1.10503	0.669801	aminotransferase
Synpcc7942_0854	2.045	1.578	1.736	1.854	2.957	2.551	0.457914	0.303295	conserved hypothetical protein
Synpcc7942_0855	47.389	42.468	37.352	62.045	119.821	106.124	1.1788	0.488984	response regulator receiver domain protein (CheY-like)
Synpcc7942_0856	116.171	114.373	95.232	138.053	250.178	249.92	0.970011	0.896346	response regulator receiver domain protein (CheY-like)
Synpcc7942_0857	69.481	82.654	60.397	82.335	164.397	155.912	0.921815	0.982117	CheW protein
Synpcc7942_0858	64.83	51.869	51.717	79.777	116.844	98.746	0.810468	0.878775	methyl-accepting chemotaxis sensory transducer with phytochrome sensor
Synpcc7942_0859	55	44.787	43.663	82.22	105.672	82.518	0.914586	0.96958	CheA signal transduction histidine kinase
Synpcc7942_0860	92.535	82.15	74.686	140.89	168.329	126.001	0.803444	0.868577	CheW protein
Synpcc7942_0861	11.477	10.227	6.617	15.459	21.171	20.598	1.01477	0.779253	conserved hypothetical protein
Synpcc7942_0862	14.317	15.397	16.653	18.588	31.75	25.589	0.711478	0.667335	conserved hypothetical protein
Synpcc7942_0863	11.316	7.714	10.29	20.63	21.267	11.851	0.874259	0.984739	conserved hypothetical protein
Synpcc7942_0864	11.017	10.654	11.307	14.334	18.936	13.496	0.503917	0.336105	conserved hypothetical protein
Synpcc7942_0865	1.66	3.352	1.735	6.72	9.604	7.683	1.83068	0.0301769	conserved hypothetical protein
Synpcc7942_0866	7.544	10.334	5.5	12.605	12.99	19.676	0.953346	0.909522	conserved hypothetical protein
Synpcc7942_0867	3.039	2.598	1.588	4.613	4.219	4.302	0.861967	1	hypothetical protein
Synpcc7942_0868	1.343	0.943	0.793	2.895	3.296	1.78	1.37144	0.274861	conserved hypothetical protein
Synpcc7942_0869	31.444	18.547	29.788	22.553	18.708	12.98	-0.5566	5.31538e-06	conserved hypothetical protein
Synpcc7942_0870	36.275	31.484	43.988	32.176	47.665	36.084	0.0529542	0.014453	conserved hypothetical protein
Synpcc7942_0871	95.3	75.447	105.747	72.558	79.8	72.636	-0.297358	0.00019496	conserved hypothetical protein
Synpcc7942_0872	4.056	1.005	2.764	2.32	2.285	2.304	-0.179541	0.0195033	conserved hypothetical protein
Synpcc7942_0873	3.844	4.988	3.527	5.408	5.554	5.309	0.396657	0.21744	conserved hypothetical protein
Synpcc7942_0874	2.936	2.441	1.116	3.309	3.86	3.997	0.781876	0.897283	DEAD/DEAH box helicase-like
Synpcc7942_0875	1.643	1.784	2.207	7.363	10.21	7.923	2.17744	0.00316572	conserved hypothetical protein
Synpcc7942_0876	14.56	13.76	11.223	15.193	15.925	16.388	0.264669	0.0800918	alanyl-tRNA synthetase
Synpcc7942_0877	6.667	6.148	5.133	9.153	9.273	9.297	0.627175	0.552586	Elongator protein 3/MiaB/NifB
Synpcc7942_0878	23.055	18.386	13.408	64.073	84.571	51.306	1.86604	0.00236684	ribonuclease, Rne/Rng family
Synpcc7942_0879	7.091	5.838	1.976	15.626	24.208	14.927	1.87714	0.0045401	RNase HII
Synpcc7942_0880	40.44	34.073	26.769	42.404	52.5	36.86	0.379569	0.17214	conserved hypothetical protein
Synpcc7942_0881	3.847	3.876	1.827	3.185	5.933	6.473	0.706965	0.757593	prephenate dehydratase
Synpcc7942_0882	5.75	3.101	2.761	11.481	10.788	6.6	1.31368	0.295961	Peptidase S16, lon-like
Synpcc7942_0883	75.135	49.722	66.433	130.295	114.708	71.671	0.727228	0.73322	SSU ribosomal protein S10P
Synpcc7942_0884	543.658	497.873	431.29	935.564	741.097	690.477	0.684561	0.65521	translation elongation factor 1A (EF-1A/EF-Tu)
Synpcc7942_0885	115.085	121.103	80.187	175.927	271.127	250.137	1.13991	0.548775	translation elongation factor 2 (EF-2/EF-G)
Synpcc7942_0886	68.722	42.632	37.151	123.289	155.895	160.984	1.56752	0.0414778	SSU ribosomal protein S7P
Synpcc7942_0887	141.589	83.552	94.461	182.13	176.149	129.856	0.610999	0.53332	SSU ribosomal protein S12P
Synpcc7942_0888	20.989	19.67	18.079	76.347	75.075	68.56	1.90497	0.00248995	mannose-1-phosphate guanylyltransferase-like
Synpcc7942_0889	46.954	43.966	44.955	144.191	92.941	106.958	1.34049	0.211626	conserved hypothetical protein
Synpcc7942_0890	140.771	111.225	123.91	197.846	193.489	169.889	0.578201	0.437166	glutamate synthase (ferredoxin)
Synpcc7942_0891	4.084	4.85	4.979	12.399	14.175	5.188	1.19069	0.605392	conserved hypothetical protein
Synpcc7942_0892	4.04	3.07	3.377	11.958	11.497	6.928	1.53439	0.0933966	FO synthase subunit 1
Synpcc7942_0893	142.271	172.331	97.434	88.633	152.352	158.811	-0.043506	0.00409897	photosystem q(b) protein
Synpcc7942_0894	2.673	1.693	1.49	3.787	5.937	6.015	1.42589	0.250173	shikimate kinase
Synpcc7942_0895	1.915	1.985	2.092	2.114	2.82	2.654	0.34053	0.19861	conserved hypothetical protein
Synpcc7942_0896	8.351	4.327	3.834	4.609	6.909	4.133	-0.0772456	0.0106576	septum site-determining protein MinD
Synpcc7942_0897	0.37	1.757	1.546	3.369	5.136	7.251	2.09997	0.0397466	cell division topological specificity factor MinE
Synpcc7942_0898	0	0.74	0.543	2.366	4.328	1.98	2.75431	0.00621677	ferredoxin like protein
Synpcc7942_0899	20.345	35.252	29.014	17.868	41.566	33.298	0.132218	0.0190001	conserved hypothetical protein
Synpcc7942_0900	77480.3	68534.5	91059.9	59119.8	46234.3	44372.5	-0.663012	2.28886e-07	conserved hypothetical protein
Synpcc7942_0901	1.366	1.298	0.952	1.267	1.58	2.107	0.453876	0.442734	Haloalkane dehalogenase
Synpcc7942_0902	4.68	1.92	4.446	3.982	2.559	3.358	-0.158124	0.00629043	conserved hypothetical protein
Synpcc7942_0903	43.749	54.654	54.049	56.698	65.595	87.016	0.457272	0.226296	aconitase
Synpcc7942_0904	422.828	253.879	314.027	613.712	478.04	421.702	0.611274	0.532202	conserved hypothetical protein
Synpcc7942_0905	41222	46110.5	46693.9	35933	41628.2	53024.8	-0.0375161	0.00379674	hypothetical protein
Synpcc7942_0906	953.21	2110.93	660.147	476.874	937.614	1499.98	-0.353728	5.53525e-05	hypothetical protein
Synpcc7942_0907	157.715	678.57	129.737	132.917	339.402	349.192	-0.233775	0.000263467	conserved hypothetical protein
Synpcc7942_0908	13.557	15.893	10.549	27.291	50.187	40.514	1.56058	0.0661377	conserved hypothetical protein
Synpcc7942_0909	143.579	108.959	164.376	319.53	259.942	269.069	1.02523	0.784151	HesB/YadR/YfhF
Synpcc7942_0910	39.034	29.169	31.586	105.012	88.773	86.04	1.48754	0.0909832	conserved hypothetical protein
Synpcc7942_0911	6.888	1.925	1.694	13.121	11.25	9.265	1.67837	0.0665021	conserved hypothetical protein
Synpcc7942_0912	2.137	1.733	2.887	7.173	6.609	4.71	1.45204	0.159885	DNA polymerase III, tau subunit
Synpcc7942_0913	0.206	0.392	0	0.835	1.527	1.123	2.53696	0.0787373	N-acetyltransferase-like
Synpcc7942_0914	0.667	0.951	0.523	3.039	4.632	2.18	2.2004	0.0097158	tRNA-(MS(2)IO(6)A)-hydroxylase-like
Synpcc7942_0915	17.018	12.934	13.04	30.998	33.18	36.812	1.23201	0.397174	3-dehydroquinate dehydratase
Synpcc7942_0916	140.101	81.212	100.905	148.982	138.454	119.796	0.337811	0.148819	conserved hypothetical protein
Synpcc7942_0917	162.913	157.313	180.222	205.878	242.445	185.296	0.340394	0.115511	conserved hypothetical protein
Synpcc7942_0918	29.951	56.163	25.443	26.759	68.767	98.064	0.795207	0.830507	long-chain-fatty-acid CoA ligase
Synpcc7942_0919	27.64	60.98	22.198	15.95	54.755	105.955	0.672769	0.603267	conserved hypothetical protein
Synpcc7942_0920	59.262	31.574	30.962	156.813	184.183	118.154	1.91445	0.00147714	photosystem I reaction center
Synpcc7942_0921	9.099	5.122	8.099	18.756	16.842	12.108	1.09573	0.69312	conserved hypothetical protein
Synpcc7942_0922	1.131	1.074	0.236	2.174	2.512	3.57	1.75672	0.0626847	Glutamate--tRNA ligase
Synpcc7942_0923	15.852	12.292	5.846	21.467	22.978	22.591	0.979763	0.806086	methylthioadenosine phosphorylase
Synpcc7942_0924	75.697	62.287	75.034	86.804	63.19	75.567	0.0825412	0.0163567	multi-sensor signal transduction histidine kinase
Synpcc7942_0925	3.921	4.396	2.95	5.476	7.839	5.038	0.703764	0.692143	phosphoribosylamine--glycine ligase
Synpcc7942_0926	6.078	6.852	6.266	15.827	17.7	16.5	1.38176	0.208931	conserved hypothetical protein
Synpcc7942_0927	4.782	5.478	2.351	7.685	7.029	9.954	0.96779	0.875082	phosphoribosylaminoimidazole-succinocarboxamide synthase
Synpcc7942_0928	21.732	26.96	20.147	62.873	59.99	74.94	1.52273	0.0704129	outer envelope membrane protein
Synpcc7942_0929	10.151	19.968	15.474	31.058	37.8	55.524	1.44783	0.145396	UDP-3-O-[3-hydroxymyristoyl] N-acetylglucosamine deacetylase
Synpcc7942_0930	28.799	27.775	13.907	27.377	40.789	30.883	0.49089	0.332969	3-hydroxyacyl-[acyl-carrier-protein] dehydratase
Synpcc7942_0931	8.098	9.256	5.156	8.707	14.52	12.261	0.656695	0.609457	acyl-[acyl-carrier-protein]--UDP-N- acetylglucosamine O-acyltransferase
Synpcc7942_0932	2.808	2.344	1.689	7.577	9.608	7.875	1.87265	0.006416	lipid-A-disaccharide synthase
Synpcc7942_0933	0	0.564	0.827	2.603	1.831	2.801	2.37636	0.0152915	conserved hypothetical protein
Synpcc7942_0934	2.5	2.284	2.612	4.767	6.407	4.083	1.04435	0.811587	conserved hypothetical protein
Synpcc7942_0935	0.265	0.755	0.554	1.474	1.471	1.009	1.32722	0.573048	conserved hypothetical protein
Synpcc7942_0936	3.74	1.421	1.368	2.082	3.115	3.258	0.372792	0.367112	Rhodanese-like
Synpcc7942_0937	6.778	10.638	4.927	4.324	9.136	8.021	-0.056754	0.00808098	conserved hypothetical protein
Synpcc7942_0938	25.447	37.472	17.284	21.567	27.673	22.859	-0.153671	0.00225245	transcriptional regulator, ArsR family
Synpcc7942_0939	2.28	5.879	3.744	17.468	17.333	15.072	2.06666	0.00133909	adenylylsulfate kinase
Synpcc7942_0940	204.214	143.985	210.35	248.454	274.885	266.066	0.49908	0.298022	transcriptional regulator, XRE family
Synpcc7942_0941	6.867	6.694	5.616	10.091	9.726	11.443	0.704854	0.7032	ATPase
Synpcc7942_0942	90.079	83.834	76.766	123.959	137.632	154.345	0.730514	0.730618	FtsH peptidase homologue, chloroplast. Metallo peptidase. MEROPS family M41
Synpcc7942_0943	30.898	23.544	29.091	35.256	34.926	34.343	0.323419	0.116287	acetylornithine aminotransferase
Synpcc7942_0944	4.038	4.698	3.014	6.838	11.364	9.96	1.26087	0.390497	FolC bifunctional protein
Synpcc7942_0945	2.513	1.89	1.094	2.331	3.392	1.938	0.478666	0.43525	conserved hypothetical protein
Synpcc7942_0946	4.598	4.303	3.729	4.514	8.51	6.65	0.639313	0.562646	UDP-galactopyranose mutase
Synpcc7942_0947	6.31	3.724	5.395	12.577	12.122	10.41	1.18604	0.481488	ATPase
Synpcc7942_0948	3.576	4.92	2.964	5.491	10.957	8.325	1.11196	0.690268	permease protein of sugar ABC transporter
Synpcc7942_0949	4.414	3.973	3.52	5.877	10.966	5.439	0.9039	1	permease protein of sugar ABC transporter
Synpcc7942_0950	6.978	7.734	5.509	9.101	10.046	11.228	0.586959	0.480077	putative multiple sugar transport system substrate-binding protein
Synpcc7942_0951	6.254	4.113	4.273	4.503	5.677	7.464	0.269212	0.130339	nicotinate-nucleotide pyrophosphorylase (carboxylating)
Synpcc7942_0952	12.377	6.859	11.855	22.831	26.966	21.056	1.18825	0.482097	conserved hypothetical protein
Synpcc7942_0953	0.22	1.252	0.688	3.333	3.252	3.347	2.19949	0.0198171	conserved hypothetical protein
Synpcc7942_0954	9.372	9.372	7.113	9.883	16.344	15.468	0.689256	0.654818	glycine cleavage T-protein-like
Synpcc7942_0955	181.983	207.651	165.285	161.46	237.252	227.711	0.174859	0.0322238	conserved hypothetical protein
Synpcc7942_0956	61.729	56.692	51.901	93.834	101.611	110.789	0.846358	0.948127	conserved hypothetical protein
Synpcc7942_0957	45.066	30.987	27.662	48.315	53.229	46.324	0.511673	0.36219	cob(I)yrinic acid a,c-diamide adenosyltransferase
Synpcc7942_0958	19.773	9.854	18.799	39.854	32.7	23.647	0.990226	0.841077	phosphoribosylglycinamide formyltransferase
Synpcc7942_0959	76.58	39.76	46.214	103.226	64.74	61.191	0.49541	0.359631	GTP-binding protein
Synpcc7942_0960	0.733	0.619	1.191	1.483	1.658	1.419	0.84175	0.94821	ATPase
Synpcc7942_0961	16.615	11.575	10.417	21.501	38.863	34.099	1.29082	0.29427	cell envelope-related function transcriptional attenuator common domain
Synpcc7942_0962	3.238	5.008	2.833	7.239	9.826	8.281	1.19371	0.5065	sun protein
Synpcc7942_0963	43.952	34.371	33.045	41.493	38.941	32.099	0.015013	0.0115547	probable methyltransferase
Synpcc7942_0964	20.067	16.074	12.746	25.881	30.043	27.634	0.77329	0.849727	conserved hypothetical protein
Synpcc7942_0965	4.877	5.137	3.102	9.657	13.444	14.547	1.52103	0.0960246	ammonium transporter protein Amt1-like
Synpcc7942_0966	45.67	42.068	37.198	58.516	48.375	51.618	0.343368	0.139341	conserved hypothetical protein
Synpcc7942_0967	12.936	18.736	10.415	13.519	21.196	24.475	0.491949	0.304387	hydroxymethylbilane synthase
Synpcc7942_0968	69.49	43.113	44.95	100.934	92.75	47.868	0.616487	0.553336	hypothetical protein
Synpcc7942_0969	12.085	7.146	5.799	10.108	14.152	17.455	0.736839	0.816589	Carboxymethylenebutenolidase
Synpcc7942_0970	1.429	0.555	0.95	2.301	2.825	1.627	1.20183	0.537525	phytoene dehydrogenase-like
Synpcc7942_0971	36.891	61.957	31.325	44.63	57.229	56.53	0.283036	0.0796359	conserved hypothetical protein
Synpcc7942_0972	3.118	2.468	2.443	4.207	8.657	8.487	1.41068	0.316563	YjgF-like protein
Synpcc7942_0973	6.964	5.706	8.459	12.068	12.407	9.289	0.676185	0.61301	UDP-glucose 6-dehydrogenase
Synpcc7942_0974	25.079	15.316	11.231	29.004	33.711	21.455	0.705176	0.770969	UDP-glucose dehydrogenase
Synpcc7942_0975	1.49	0.544	1.197	1.624	2.97	1.248	0.853883	0.987022	methyltransferase
Synpcc7942_0976	23.451	26.827	22.511	27.137	27.277	27.163	0.164436	0.0315988	CBS
Synpcc7942_0977	33.832	42.887	31.093	80.124	118.927	123.383	1.58046	0.0484622	phosphoribulokinase
Synpcc7942_0978	113.396	110.77	101.325	138.536	140.971	167.409	0.457382	0.248414	ferredoxin-NADP oxidoreductase
Synpcc7942_0979	45.989	25.406	27.097	89.385	81.938	69.045	1.28714	0.265634	conserved hypothetical protein
Synpcc7942_0980	7.036	6.529	4.959	31.13	48.462	35.634	2.6368	4.76049e-08	conserved hypothetical protein
Synpcc7942_0981	1.205	1.145	1.385	2.621	2.565	2.624	1.06361	0.764035	conserved hypothetical protein
Synpcc7942_0982	218.327	168.613	132.718	286.961	325.45	353.78	0.894742	0.96958	conserved hypothetical protein
Synpcc7942_0983	133.616	102.087	92.251	184.243	228.204	219.443	0.946174	0.905644	deoxyribose-phosphate aldolase
Synpcc7942_0984	13.64	13.806	11.056	33.152	56.393	40.807	1.75933	0.0118722	DNA replication and repair protein RecO
Synpcc7942_0985	10.558	7.575	8.795	25.178	28.357	20.419	1.45742	0.119587	conserved hypothetical protein
Synpcc7942_0986	3.191	4.463	2.223	4.843	11.566	12.064	1.52716	0.103561	probable glycosyltransferase
Synpcc7942_0987	46.914	29.276	24.511	75.168	90.882	63.602	1.18935	0.431689	putative ferric uptake regulator, FUR family
Synpcc7942_0988	485.555	408.187	378.163	651.872	746.755	615.388	0.663082	0.597532	conserved hypothetical protein YCF54
Synpcc7942_0989	1397.07	1256.24	1497.09	2088.87	1786.14	1500.4	0.37312	0.143479	conserved hypothetical protein
Synpcc7942_0990	2.445	1.429	2.161	3.235	10.094	4.914	1.59544	0.131101	adenosylcobinamide kinase
Synpcc7942_0991	14.921	11.034	13.316	28.239	39.189	25.467	1.24207	0.390216	cytoplasmic membrane protein
Synpcc7942_0992	4.599	4.467	3.311	7.395	10.074	7.234	0.99685	0.847345	conserved hypothetical protein
Synpcc7942_0993	7.769	6.818	9.51	9.659	10.888	9.99	0.341667	0.129918	conserved hypothetical protein
Synpcc7942_0994	8.598	7.318	5.616	9.608	13.097	9.557	0.583287	0.506508	conserved hypothetical protein
Synpcc7942_0995	2.578	1.715	1.347	2.609	5.25	1.404	0.715484	0.861957	conserved hypothetical protein YCF20
Synpcc7942_0996	7.759	4.718	5.081	9.422	12.16	7.998	0.752393	0.807461	glycerate kinase
Synpcc7942_0997	123.452	60.285	47.018	107.996	180.992	96.103	0.73883	0.807446	LSU ribosomal protein L32P
Synpcc7942_0998	113.13	112.175	94.784	166.062	195.171	222.473	0.866763	0.975179	FtsH peptidase homologue, chloroplast. Metallo peptidase. MEROPS family M41
Synpcc7942_0999	44.587	57.232	48.013	38.92	41.265	37.059	-0.353824	0.000103687	hypothetical protein
Synpcc7942_1000	1.296	0.661	0.826	2.366	3.159	2.237	1.47879	0.128766	conserved hypothetical protein
Synpcc7942_1001	2.593	2.411	2.824	2.679	5.31	4.024	0.617688	0.5065	aspartate kinase
Synpcc7942_1002	322.982	485.923	267.856	690.287	1232.03	1283.08	1.5738	0.0497435	photosystem I reaction center subunit II
Synpcc7942_1003	9.396	8.302	9.955	15.692	17.514	15.596	0.819436	0.887128	anthranilate synthase, component I
Synpcc7942_1004	1.154	1.644	0.603	1.751	2.936	2.827	1.14293	0.791655	conserved hypothetical protein
Synpcc7942_1005	1.135	0.308	0.339	1.312	1.35	2.824	1.62062	0.236205	HAD-superfamily hydrolase subfamily IA, variant 3
Synpcc7942_1006	3.593	2.874	2.272	3.923	7.263	5.559	0.937954	0.955017	TPR repeat
Synpcc7942_1007	2.201	2.23	1.84	4.083	6.042	4.233	1.1947	0.526719	fumarase
Synpcc7942_1008	3.105	1.021	0.624	3.142	4.089	2.341	1.01043	0.789614	formyltetrahydrofolate deformylase
Synpcc7942_1009	12.423	6.629	3.912	13.949	21.735	11.674	1.04414	0.703728	transcriptional regulator, XRE family
Synpcc7942_1010	36.268	21.998	24.633	48.558	50.607	46.476	0.812967	0.914723	ribosomal large subunit pseudouridine synthase B
Synpcc7942_1011	1.891	2.265	1.976	2.995	4.565	3.223	0.814025	0.886543	PAS/PAC sensor signal transduction histidine kinase
Synpcc7942_1012	1.715	1.755	1.103	3.07	6.959	3.447	1.55855	0.14606	two component transcriptional regulator, winged helix family
Synpcc7942_1013	38.344	42.976	26.561	40.546	85.728	66.144	0.834785	0.910815	hypothetical protein
Synpcc7942_1014	71.772	61.258	63.358	94.503	101.417	82.895	0.505595	0.313635	CheA signal transduction histidine kinase
Synpcc7942_1015	32.374	24.289	32.644	90.738	73.313	56.912	1.30693	0.265087	methyl-accepting chemotaxis sensory transducer
Synpcc7942_1016	110.775	59.247	81.07	113.595	82.37	59.387	0.024271	0.0116267	CheW protein
Synpcc7942_1017	11.122	15.276	14.282	18.713	24.307	18.384	0.593977	0.441236	Protein of unknown function DUF28
Synpcc7942_1018	0.963	0	0	0.487	1.04	0.524	1.08834	0.805023	conserved hypothetical protein
Synpcc7942_1019	42.409	29.101	30.088	62.822	32.571	29.87	0.30208	0.119678	4-alpha-glucanotransferase
Synpcc7942_1020	5.583	2.652	2.244	9.018	6.558	4.793	0.958674	0.840047	O-succinylbenzoate-CoA synthase-like
Synpcc7942_1021	2.127	1.66	2.223	5.458	4.219	2.895	1.0644	0.741182	O-succinylbenzoic acid-CoA ligase
Synpcc7942_1022	123.978	127.494	107.641	158.46	163.25	163.314	0.433615	0.216972	conserved hypothetical protein
Synpcc7942_1023	250.287	256.31	241.582	406.585	356.873	323.139	0.53836	0.366051	conserved hypothetical protein
Synpcc7942_1024	9.049	10.257	6.339	10.301	14.37	12.764	0.545657	0.405335	conserved hypothetical protein
Synpcc7942_1025	2.818	1.236	1.586	5.923	7.223	6.609	1.8079	0.0336978	TPR repeat
Synpcc7942_1026	8.378	6.135	7.356	15.661	13.892	11.846	0.920615	0.957183	fibronectin binding protein-like
Synpcc7942_1027	0.324	1.232	2.71	2.952	2.7	3.882	1.15964	0.816165	conserved hypothetical protein
Synpcc7942_1028	46.199	36.49	18.619	13.064	17.972	22.886	-0.909765	6.82068e-09	conserved hypothetical protein
Synpcc7942_1029	21.203	19.295	11.544	16.713	27.575	23.208	0.375107	0.172761	branched chain amino acid aminotransferase
Synpcc7942_1030	11.831	15.562	8.083	18.326	29.058	27.15	1.07099	0.701754	histidinol phosphate aminotransferase
Synpcc7942_1031	33.14	20.705	16.847	19.94	23.211	32.508	0.0979607	0.0336978	hypothetical protein
Synpcc7942_1032	14.338	22.35	5.237	12.044	12.561	12.05	-0.193786	0.00120053	conserved hypothetical protein
Synpcc7942_1033	30.621	44.093	11.149	8.745	20.539	20.214	-0.794629	4.72932e-08	conserved hypothetical protein
Synpcc7942_1034	12.172	23.802	5.187	5.142	15.969	10.294	-0.390251	6.63011e-05	Transglutaminase-like
Synpcc7942_1035	25.174	25.99	19.192	34.702	51.232	64.189	1.09337	0.639666	putative proteasome-type protease
Synpcc7942_1036	11.345	9.816	4.657	12.301	16.125	16.765	0.807586	0.935592	conserved hypothetical protein
Synpcc7942_1037	24.634	16.666	17.728	30.562	33.396	33.571	0.724403	0.742882	arginine decarboxylase
Synpcc7942_1038	10.419	9.568	2.54	10.016	20.732	22.122	1.23068	0.38422	photosystem II oxygen-evolving complex 23K protein
Synpcc7942_1039	0.642	0.407	0	1.516	0.991	2.564	2.26999	0.0484622	conserved hypothetical protein
Synpcc7942_1040	223.794	143.419	200.961	570.331	276.388	237.897	0.932776	0.90804	conserved hypothetical protein
Synpcc7942_1041	1.496	1.421	0.391	0.378	3.462	2.851	1.0156	0.961048	hypothetical protein
Synpcc7942_1042	1.519	3.753	2.858	15.683	18	13.235	2.52837	3.89171e-05	conserved hypothetical protein
Synpcc7942_1043	3.747	3.115	1.958	6.636	8.525	4.25	1.13776	0.61301	conserved hypothetical protein
Synpcc7942_1044	17.795	8.184	14.61	23.152	22.874	16.454	0.622268	0.554452	Thymidylate synthase complementing protein ThyX
Synpcc7942_1045	10.458	8.454	7.873	20.179	20.92	20.581	1.20329	0.429867	amidase enhancer-like
Synpcc7942_1046	4.284	2.713	3.731	5.78	4.846	7.256	0.736966	0.821199	conserved hypothetical protein
Synpcc7942_1047	369.503	456.214	268.781	892.525	1556.54	1588.65	1.88327	0.00213337	phycocyanin, beta subunit
Synpcc7942_1048	596.455	651.62	449.333	1337.36	2439.34	2482.97	1.88275	0.00213412	phycocyanin, alpha subunit
Synpcc7942_1049	57.14	112.699	33.488	99.304	200.497	205.855	1.31434	0.267588	phycobilisome rod linker polypeptide
Synpcc7942_1050	59.621	125.324	45.376	155.939	261.234	264.271	1.56494	0.0552279	phycobilisome rod linker polypeptide
Synpcc7942_1051	87.58	139.196	48.143	166.75	321.916	364.265	1.63341	0.0294183	phycocyanin linker protein 9K
Synpcc7942_1052	340.553	426.296	249.772	859.27	1531.56	1550.53	1.95491	0.000923301	phycocyanin, beta subunit
Synpcc7942_1053	500.782	534.506	371.914	1181.32	2174.85	2162.54	1.9715	0.000715075	phycocyanin, alpha subunit
Synpcc7942_1054	2.36	0.59	0.909	1.76	4.369	3.652	1.34108	0.352383	PBS lyase HEAT-like repeat
Synpcc7942_1055	0.164	0.622	0.855	1.656	3.18	3.207	2.29106	0.0125419	phycocyanin alpha-subunit phycocyanobilin lyase
Synpcc7942_1056	15.127	13.504	14.989	35.762	27.155	20.021	0.926996	0.955017	transcriptional regulator, XRE family
Synpcc7942_1057	61.541	46.904	42.388	75.292	78.933	73.688	0.595521	0.491417	thiamine-phosphate pyrophosphorylase
Synpcc7942_1058	15.819	13.662	12.022	29.106	41.704	30.274	1.28421	0.369023	thiamine biosynthesis protein ThiS
Synpcc7942_1059	1553.71	1847.02	1394.47	894.387	1607.01	2232.14	-0.0186739	0.00499627	conserved hypothetical protein
Synpcc7942_1060	3.474	5.74	2.473	3.006	10.438	9.155	0.951176	0.953924	type I restriction-modification
Synpcc7942_1061	52.144	41.558	61.441	84.229	77.943	69.249	0.576912	0.41704	conserved hypothetical protein
Synpcc7942_1062	240.489	188.051	240.531	324.934	299.665	237.959	0.366461	0.143522	conserved hypothetical protein
Synpcc7942_1063	111.949	100.12	113.122	175.115	185.964	152.255	0.658606	0.573279	conserved hypothetical protein
Synpcc7942_1064	14.094	11.68	10.732	34.063	46.418	37.876	1.69686	0.0174665	type I restriction-modification
Synpcc7942_1065	20.651	14.084	16.073	32.157	44.04	35.384	1.13492	0.556684	DEAD/DEAH box helicase-like
Synpcc7942_1066	5.741	9.739	3.428	13.279	19.735	12.948	1.28131	0.4338	hypothetical protein
Synpcc7942_1067	2.046	3.18	0.194	9.034	11.361	9.518	2.46375	2.46926e-05	conserved hypothetical protein
Synpcc7942_1068	7.248	4.341	4.775	10.365	12.469	11.838	1.08311	0.654609	pyruvate dehydrogenase dihydrolipoamide acetyltransferase component (E2)
Synpcc7942_1069	2.101	3.593	1.756	8.221	11.667	11.591	2.07863	0.00141383	conserved hypothetical protein
Synpcc7942_1070	2.912	6.744	2.758	11.143	13.729	17.836	1.78229	0.0125235	oxidoreductase aldo/keto reductase
Synpcc7942_1071	107.69	98.03	76.775	170.206	141.334	162.355	0.746336	0.790625	conserved hypothetical protein
Synpcc7942_1072	1.85	7.381	3.286	4.305	8.389	14.904	1.14049	0.669801	cob(I)yrinic acid a,c-diamide adenosyltransferase
Synpcc7942_1073	6.266	16.235	7.738	5.332	9.621	16.746	0.0680203	0.018759	RNAse PH
Synpcc7942_1074	6.006	13.631	6.276	11.143	17.603	18.166	0.856206	0.944664	conserved hypothetical protein
Synpcc7942_1075	0.129	0.369	0.135	0.131	0.359	0.282	0.28517	0.619232	conserved hypothetical protein
Synpcc7942_1076	4.163	3.489	1.535	2.726	1.586	2.133	-0.511213	0.00254544	osmotic signal transduction related protein
Synpcc7942_1077	38.29	24.873	25.306	60.605	70.875	62.359	1.13159	0.556383	conserved hypothetical protein
Synpcc7942_1078	178.828	115.038	139.795	326.802	226.634	213.427	0.822397	0.935592	conserved hypothetical protein
Synpcc7942_1079	15.27	9.843	10.043	26.863	33.233	22.652	1.23488	0.365424	ATP-dependent DNA helicase RecG
Synpcc7942_1080	5.546	3.537	3.255	5.228	5.555	5.625	0.411204	0.261665	K+ transporter Trk
Synpcc7942_1081	7.563	9.535	7.447	8.39	15.481	16.471	0.716784	0.700349	conserved hypothetical protein
Synpcc7942_1082	10.299	16.448	10.492	39.224	32.969	42.043	1.61705	0.0336669	ATPase, E1-E2 type
Synpcc7942_1083	2.076	1.338	1.162	3.227	4.598	3.875	1.35377	0.27147	probable glycosyltransferase
Synpcc7942_1084	0	0	0	1.629	2.128	0.751	10.5543	8.91815e-06	hypothetical protein
Synpcc7942_1085	2.635	4.548	2.662	5.511	7.397	9.085	1.15934	0.56009	1,4-alpha-glucan branching enzyme
Synpcc7942_1086	16.107	14.118	11.822	17.27	29.903	29.23	0.86158	0.966098	uroporphyrinogen decarboxylase
Synpcc7942_1087	3.77	2.786	1.532	8.796	12.697	9.92	1.95711	0.00237572	conserved hypothetical protein
Synpcc7942_1088	629.661	430.614	520.208	1280.64	1245.25	1159.13	1.22131	0.385156	plastocyanin
Synpcc7942_1089	348.173	317.091	351.345	199.289	413.1	522.225	0.158436	0.0263837	ATPase
Synpcc7942_1090	5.758	3.282	3.209	9.97	8.289	5.991	0.985146	0.830862	conserved hypothetical protein
Synpcc7942_1091	4.474	3.667	4.766	9.765	16.887	9.551	1.48774	0.131139	conserved hypothetical protein
Synpcc7942_1092	4.641	6.026	4.203	11.272	20.046	10.612	1.49539	0.139341	conserved hypothetical protein
Synpcc7942_1093	5.927	3.669	4.504	10.542	13.714	8.116	1.19888	0.468702	conserved hypothetical protein
Synpcc7942_1094	3.139	1.099	1.554	2.174	1.529	2.159	0.0173224	0.092318	putative transcriptional activator, TenA family
Synpcc7942_1095	449.176	323.573	547.5	434.892	675.921	505.259	0.291681	0.0739411	conserved hypothetical protein
Synpcc7942_1096	462.647	309.265	428.025	725.921	482.014	360.699	0.386549	0.170666	thiamine biosynthesis protein ThiC
Synpcc7942_1098	3.544	3.68	3.445	8.089	9.153	8.435	1.26681	0.383152	conserved hypothetical protein
Synpcc7942_1099	3.345	1.935	3.04	7.654	10.096	5.701	1.49466	0.150208	demethylmenaquinone methyltransferase
Synpcc7942_1100	6.624	7.431	7.216	13.691	15.065	12.43	0.953168	0.938076	chromosomal replication initiator protein DnaA
Synpcc7942_1101	190.988	186.887	170.085	208.169	427.455	519.694	1.07614	0.690268	PDZ/DHR/GLGF
Synpcc7942_1102	84.256	94.516	41.285	92.488	203.319	204.215	1.1841	0.454454	conserved hypothetical protein
Synpcc7942_1103	3.069	1.855	3.061	7.481	6.068	4.556	1.18072	0.556684	glucosamine-6-phosphate isomerase 2
Synpcc7942_1104	2.904	2.682	1.686	9.957	10.45	6.85	1.90577	0.00382261	cell division protein FtsW
Synpcc7942_1105	3.291	4.555	3.046	4.947	9.311	6.961	0.961894	0.940677	MRP protein-like
Synpcc7942_1106	8.021	4.119	3.624	10.969	12.841	9.442	1.07666	0.680074	conserved hypothetical protein
Synpcc7942_1107	55.069	30.76	45.822	73.915	54.152	51.494	0.447747	0.2585	TPR repeat
Synpcc7942_1108	35.146	20.033	35.952	74.5	55.468	44.713	0.938686	0.934666	bacterial nucleoid protein Hbs
Synpcc7942_1109	1.711	1.535	0.695	5.099	3.52	2.277	1.46646	0.170461	L-threonine O-3-phosphate decarboxylase
Synpcc7942_1110	8.143	5.57	9.7	12.03	13.565	17.732	0.887872	0.999948	response regulator receiver domain protein (CheY-like)
Synpcc7942_1111	4.77	4.287	1.819	13.111	18.017	13.125	2.02433	0.000520518	serine/threonine protein kinase
Synpcc7942_1112	9.647	3.81	4.757	19.634	23.274	18.412	1.75114	0.0101212	ribosomal large subunit pseudouridine synthase D
Synpcc7942_1113	5.33	3.997	3.224	12.301	19.212	13.439	1.84033	0.00624966	conserved hypothetical protein
Synpcc7942_1114	10.754	9.768	9.632	22.363	26.688	20.46	1.20481	0.454727	Ras superfamily GTP-binding protein YlqF
Synpcc7942_1115	29.212	25.715	35.285	59.935	53.079	44.354	0.80273	0.859159	conserved hypothetical protein
Synpcc7942_1116	8.783	8.505	6.089	14.785	20.635	18.392	1.20273	0.446428	phosphoglycerate kinase
Synpcc7942_1117	2.002	2.78	1.77	2.961	4.133	2.683	0.577239	0.556684	conserved hypothetical protein
Synpcc7942_1118	3.884	2.814	3.233	5.729	11.394	9.892	1.44347	0.154648	dihydrolipoamide dehydrogenase
Synpcc7942_1119	4.97	4.149	5.508	5.486	14.356	13.118	1.17192	0.581652	conserved hypothetical protein
Synpcc7942_1120	78.544	335.16	252.374	18.546	46.039	60.578	-2.41185	1.23187e-27	conserved hypothetical protein
Synpcc7942_1121	43.49	50.433	34.231	40.996	65.1	76.589	0.51147	0.321227	serine/threonine protein kinase
Synpcc7942_1122	117.292	103.968	119.827	122.402	192.393	149.377	0.444516	0.217655	LSU ribosomal protein L33P
Synpcc7942_1123	45.854	59.729	52.36	58.839	91	96.251	0.639772	0.531642	SSU ribosomal protein S18P
Synpcc7942_1124	106.165	66.693	89.946	218.356	120.179	85.772	0.691115	0.68839	Exoribonuclease II
Synpcc7942_1125	26.836	16.789	22.798	55.858	47.856	40.385	1.11727	0.577517	putative CheA signal transduction histidine kinases, no good domain identification
Synpcc7942_1126	3.55	2.791	2.687	9.911	10.878	6.932	1.61818	0.0610262	ABC transporter permease protein
Synpcc7942_1127	62.584	42.233	54.146	88.354	66.536	64.286	0.463391	0.269853	microcin-processing peptidase 2. Unknown type peptidase. MEROPS family U62
Synpcc7942_1128	1.969	3.385	1.96	7.306	8.244	5.615	1.53256	0.116731	conserved hypothetical protein
Synpcc7942_1129	3.969	4.113	5.655	8.398	9.127	8.905	0.943958	0.967909	conserved hypothetical protein
Synpcc7942_1130	5.176	3.153	5.114	6.945	11.611	7.289	0.942876	0.955017	protein serine/threonine phosphatase
Synpcc7942_1131	59.792	85.206	37.968	48.871	66.831	85.136	0.134455	0.0317468	ferredoxin-thioredoxin reductase variable subunit
Synpcc7942_1132	1.618	0.797	0.689	1.94	2.274	2.349	1.07949	0.686197	conserved hypothetical protein
Synpcc7942_1133	1.999	1.311	1.244	1.782	2.071	1.762	0.301972	0.162446	bacteriocin-processing peptidase. Cysteine peptidase. MEROPS family C39
Synpcc7942_1134	10.244	5.023	6.561	6.019	5.811	3.238	-0.534603	0.000434451	hypothetical protein
Synpcc7942_1135	0	1.308	0.617	0.597	2.731	1.071	1.19105	0.824463	cation transporter
Synpcc7942_1136	6.642	5.489	6.283	10.977	12.185	10.656	0.876881	0.986911	PBS lyase HEAT-like repeat
Synpcc7942_1137	16.539	20.647	13.426	25.589	32.386	45.394	1.03021	0.770097	conserved hypothetical protein YCF23
Synpcc7942_1138	1.414	0.288	1.161	1.124	1.309	0.22	-0.109783	0.0539985	conserved hypothetical protein YCF62
Synpcc7942_1139	117.872	60.605	98.075	152.794	114.973	107.851	0.441711	0.245724	conserved hypothetical protein
Synpcc7942_1140	0.232	0.166	0.121	0.94	1.021	0.443	2.20511	0.0216119	conserved hypothetical protein
Synpcc7942_1141	0.743	0.706	1.242	1.955	1.788	0.971	0.80812	0.911089	conserved hypothetical protein
Synpcc7942_1142	36.818	21.577	24.544	70.849	40.543	48.825	0.94988	0.858019	methionyl-tRNA synthetase
Synpcc7942_1143	14.367	12.349	13.225	45	32.925	35.569	1.5066	0.0891859	conserved hypothetical protein
Synpcc7942_1144	42.545	46.716	32.567	77.795	93.768	88.231	1.0925	0.638673	conserved hypothetical protein
Synpcc7942_1145	52.771	32.038	27.734	58.141	75.138	63.239	0.804169	0.911309	Glutaredoxin-related protein
Synpcc7942_1146	40.919	22.162	18.781	51.47	56.983	51.217	0.963802	0.846936	conserved hypothetical protein
Synpcc7942_1147	2.596	0.685	2.26	6.567	6.807	4.083	1.65505	0.0718774	conserved hypothetical protein
Synpcc7942_1148	214.19	107.357	220.31	390.57	274.889	187.213	0.654076	0.579236	metal dependent phosphohydrolase
Synpcc7942_1149	16.391	16.961	9.6	17.961	38.361	22.054	0.867641	0.966098	dTDP-glucose 46-dehydratase
Synpcc7942_1150	2684.47	2259.14	2897	1745.22	1981.49	1790.69	-0.506977	3.73424e-06	conserved hypothetical protein
Synpcc7942_1151	5.35	5.634	4.446	8.48	12.707	12.985	1.14692	0.567269	pantothenate synthetase / cytidylate kinase
Synpcc7942_1152	72.225	67.652	48.055	121.367	116.157	147.575	1.03501	0.721656	rare lipoprotein A
Synpcc7942_1153	138.855	219.717	145.672	117.327	249.901	288.339	0.378619	0.135238	conserved hypothetical protein
Synpcc7942_1154	86.026	86.769	76.432	68.884	137.632	158.267	0.549573	0.368799	conserved hypothetical protein
Synpcc7942_1155	0	0.135	0.446	0.576	0.791	0.93	1.97759	0.248963	conserved hypothetical protein
Synpcc7942_1156	10.022	6.833	6.858	16.704	16.187	11.084	0.890921	0.987881	conserved hypothetical protein
Synpcc7942_1157	11.249	12.544	12.324	15.081	26.102	16.541	0.676448	0.567327	conserved hypothetical protein
Synpcc7942_1158	61.576	45.725	54.196	57.513	108.417	75.922	0.582608	0.416934	diguanylate cyclase/phosphodiesterase with PAS/PAC and GAF sensor(s)
Synpcc7942_1159	77.243	157.026	76.241	67.853	122.039	179.748	0.251479	0.060868	transcriptional regulator, MarR family
Synpcc7942_1160	0.792	0.752	1.3	1.373	2.616	1.601	0.97418	0.9629	conserved hypothetical protein
Synpcc7942_1161	0.206	0.196	0	1.044	0.573	1.123	2.75976	0.0713559	conserved hypothetical protein
Synpcc7942_1162	5.374	2.765	4.68	9.743	8.082	3.901	0.761	0.861957	conserved hypothetical protein
Synpcc7942_1163	4.515	2.475	3.175	7.556	6.268	5.2	0.904012	0.967909	conserved hypothetical protein
Synpcc7942_1164	25.079	14.091	16.996	51.119	65.653	43.223	1.51021	0.0740389	conserved hypothetical protein
Synpcc7942_1165	0.516	0	0.269	0.261	0	0	-1.57766	0.203464	hypothetical protein
Synpcc7942_1166	1.001	0.878	0.805	1.792	2.637	2.767	1.4218	0.279004	conserved hypothetical protein
Synpcc7942_1167	11.162	10.778	6.884	9.629	16.766	13.947	0.484969	0.333517	conserved hypothetical protein
Synpcc7942_1168	5.086	5.823	3.134	6.202	10.138	13.205	1.0729	0.703728	circadian phase modifier CpmA
Synpcc7942_1169	6.309	7.149	5.141	10.661	14.839	16.513	1.17548	0.501729	oligopeptide-binding protein of oligopeptide ABC transporter
Synpcc7942_1170	27.482	33.54	18.777	31.019	56.152	62.379	0.90616	0.990049	MECDP-synthase
Synpcc7942_1171	3.782	1.668	2.117	3.69	4.375	4.191	0.695476	0.745799	conserved hypothetical protein
Synpcc7942_1172	3.453	1.874	3.093	5.348	6.587	4.757	0.98701	0.875082	apolipoprotein N-acyltransferase
Synpcc7942_1173	0.885	0.612	0.673	0.57	1.043	0.438	-0.081252	0.0638477	conserved hypothetical protein
Synpcc7942_1174	157.415	220.683	114.697	446.025	555.977	415.99	1.52478	0.0747083	photosystem II PsbJ protein
Synpcc7942_1175	386.845	503.157	305.338	992.1	1310.71	1089.18	1.50471	0.0841859	photosystem II protein L
Synpcc7942_1176	350.946	483.581	300.326	802.883	1057	988.247	1.32751	0.250745	cytochrome b559, beta subunit
Synpcc7942_1177	326.581	401.102	201.111	569.114	762.002	642.802	1.08763	0.642135	cytochrome b559, alpha subunit
Synpcc7942_1178	29.271	22.357	23.371	56.091	55.44	41.824	1.0319	0.752877	photosystem II stability/assembly factor
Synpcc7942_1179	35.995	21.634	28.145	38.654	42.604	38.926	0.486618	0.322283	rubredoxin
Synpcc7942_1180	295.654	290.528	282.662	392.228	461.453	424.522	0.556946	0.385799	NADH dehydrogenase subunit 3
Synpcc7942_1181	288.871	349.651	310.44	324.135	453.281	495.746	0.423993	0.184959	NADH-quinone oxidoreductase, B subunit
Synpcc7942_1182	154.44	193.633	149.455	169.224	272.394	253.631	0.48275	0.257729	NADH dehydrogenase I subunit J
Synpcc7942_1183	9.03	7.259	8.71	17.713	22.5	21.177	1.29603	0.32479	conserved hypothetical protein
Synpcc7942_1184	20.919	24.17	16.306	32.497	35.582	41.492	0.835642	0.935449	6-pyruvoyl-tetrahydropterin synthase-like protein
Synpcc7942_1185	4.439	3.515	3.093	6.739	14.038	7.251	1.34298	0.398357	conserved hypothetical protein
Synpcc7942_1186	1.023	0.555	0.305	1.478	2.163	3.658	1.95296	0.0440032	putative riboflavin-specific deaminase
Synpcc7942_1187	1.389	1.732	0.907	2.548	3.054	3.592	1.19003	0.549619	conserved hypothetical protein
Synpcc7942_1188	22.604	19.746	23.077	42.067	37.512	38.757	0.854901	0.958233	Ap-4-A phosphorylase II-like protein
Synpcc7942_1189	4.713	3.648	3.465	5.122	5.169	4.751	0.346956	0.228837	molybdenum cofactor guanylyltransferase
Synpcc7942_1190	3.704	3.785	4.09	6.719	11.255	7.305	1.12623	0.654435	leucyl aminopeptidase. Metallo peptidase. MEROPS family M17
Synpcc7942_1191	0.185	0.176	0.773	0.187	0.514	1.41	0.894743	1	guanylate kinase
Synpcc7942_1192	28.191	38.867	23.71	83.844	106.273	129.895	1.81784	0.00525356	conserved hypothetical protein
Synpcc7942_1193	11.439	18.113	11.216	16.435	34.376	33.83	1.05386	0.770097	Phospholipid/glycerol acyltransferase
Synpcc7942_1194	4.222	4.862	3.209	8.157	9.592	9.474	1.1468	0.58307	pyridoxal phosphate biosynthetic protein PdxJ
Synpcc7942_1195	95.585	59.829	70.278	191.803	132.225	123.605	0.987952	0.805819	conserved hypothetical protein
Synpcc7942_1196	27.573	18.828	13.956	74.116	72.171	49.725	1.6993	0.0193272	conserved hypothetical protein
Synpcc7942_1197	2.76	4.151	2.523	11.054	14.686	15.775	2.13734	0.000352356	indole-3-glycerol phosphate synthase
Synpcc7942_1198	3.404	3.368	2.445	10.261	10.959	9.265	1.7254	0.0190001	dihydrolipoamide dehydrogenase
Synpcc7942_1199	12.745	12.796	12.41	19.932	39.543	17.662	1.02323	0.844993	probable tRNA/rRNA methyltransferase
Synpcc7942_1200	0.906	0.478	0.21	1.732	2.889	1.316	1.8951	0.0377568	conserved hypothetical protein
Synpcc7942_1201	3.068	3.796	3.803	5.127	7.066	5.594	0.737506	0.724538	probable glycosyltransferase
Synpcc7942_1202	1.241	2.632	1.901	2.637	3.368	4.368	0.844858	0.906822	conserved hypothetical protein
Synpcc7942_1203	0	0.469	0.773	0.749	0.457	0.537	0.487908	0.750303	conserved hypothetical protein
Synpcc7942_1204	2.269	0.616	0.339	2.952	1.8	0.706	0.758972	1	Prevent-host-death protein
Synpcc7942_1206	4.069	7.732	6.185	9.734	13.011	4.431	0.595377	0.535464	conserved hypothetical protein
Synpcc7942_1207	45.639	62.464	31.523	130.723	151.773	128.444	1.55734	0.0596063	Addiction module toxin, Txe/YoeB
Synpcc7942_1208	99.705	103.471	69.038	131.285	166.024	144.749	0.699488	0.678941	Prevent-host-death protein
Synpcc7942_1209	1129.44	982.673	1320.81	1188.45	1135.45	1106.24	-0.00116793	0.00583702	conserved hypothetical protein
Synpcc7942_1210	364.551	301.14	366.362	413.72	368.134	380.415	0.171426	0.0340108	conserved hypothetical protein
Synpcc7942_1211	128.152	110.219	138.549	202.46	172.018	162.738	0.51124	0.321965	probable molybdopterin-guanine dinucleotide biosynthesis protein A
Synpcc7942_1212	320.796	257.933	333.575	410.93	411.674	337.793	0.347031	0.124615	conserved hypothetical protein
Synpcc7942_1213	5.387	4.187	4.606	10.655	11.558	12.531	1.29273	0.378669	virulence associated protein C
Synpcc7942_1214	4.457	2.31	3.599	6.355	8.063	7.721	1.09451	0.701339	Glutathione peroxidase
Synpcc7942_1215	0.81	0.577	0.318	2.255	2.063	1.875	1.85903	0.0497435	acyl-CoA dehydrogenase family protein-like
Synpcc7942_1216	8.443	6.405	5.13	13.843	22.232	21.879	1.53635	0.0665021	circadian clock protein KaiC
Synpcc7942_1217	44.94	29.509	33.148	67.547	80.738	88.51	1.13798	0.549959	circadian clock protein KaiB
Synpcc7942_1218	10.39	7.601	11.356	38.309	36.142	31.468	1.85157	0.0046544	circadian clock protein KaiA
Synpcc7942_1219	385.827	488.302	421.778	492.952	603.916	673.436	0.450034	0.218523	LSU ribosomal protein L21P
Synpcc7942_1220	1091.06	1309.37	899.114	1161.36	1567.93	1404.5	0.3252	0.106906	LSU ribosomal protein L27P
Synpcc7942_1221	31.064	45.936	35.283	35.262	37	47.648	0.09481	0.0196352	response regulator receiver domain protein (CheY-like)
Synpcc7942_1222	4.384	3.617	4.581	12.726	13.454	8.919	1.47985	0.136397	tRNA pseudouridine synthase B
Synpcc7942_1223	5.629	6.5	8.054	14.373	13.947	10.184	0.931766	0.987022	DevC protein
Synpcc7942_1224	5.379	3.7	4.361	14.546	12.531	12.723	1.56602	0.0628573	ABC-transporter membrane fusion protein
Synpcc7942_1225	8.611	5.324	6.427	13.002	18.976	16.52	1.25192	0.382513	phycocyanobilin:ferredoxin oxidoreductase
Synpcc7942_1226	14.195	9.195	10.45	33.463	24.409	19.496	1.19294	0.429867	processing protease
Synpcc7942_1227	20.699	14.65	20.903	36.551	21.471	20.269	0.47692	0.305283	DNA repair protein RadC
Synpcc7942_1228	0.235	0.446	0.123	1.069	0.978	0.767	1.80352	0.231904	conserved hypothetical protein
Synpcc7942_1229	0.642	1.22	1.208	1.56	2.615	1.958	0.997651	0.938076	precorrin-4 C11-methyltransferase
Synpcc7942_1230	3.286	1.561	2.453	2.613	3.802	2.811	0.337685	0.228837	prolipoprotein diacylglyceryl transferase
Synpcc7942_1231	29.114	34.921	15.867	33.276	58.348	53.137	0.857345	0.965775	apocytochrome f component of cytochrome b6/f complex
Synpcc7942_1232	18.152	16.167	12.053	26.214	34.825	29.03	0.957731	0.903	cytochrome b6-f complex iron-sulfur subunit
Synpcc7942_1233	4.329	4.68	1.716	6.042	6.355	6.502	0.817158	0.947788	conserved hypothetical protein
Synpcc7942_1234	88.736	56.008	87.642	127.518	122.625	92.428	0.559874	0.402718	conserved hypothetical protein
Synpcc7942_1235	1.865	3.721	1.072	6.936	6.904	5.99	1.57409	0.062948	assimilatory nitrate reductase (ferredoxin) precursor
Synpcc7942_1236	37.872	81.718	18.752	32.438	81.442	71.423	0.421639	0.190196	nitrate transport ATP-binding subunits C and D
Synpcc7942_1237	28.312	57.614	11.747	23.64	56.605	53.174	0.449921	0.228837	nitrate transport ATP-binding subunits C and D
Synpcc7942_1238	27.593	36.376	8.383	38.255	79.988	72.133	1.39571	0.154648	nitrate transport permease
Synpcc7942_1239	19.164	30.004	5.367	33.511	59.95	60.18	1.49426	0.0807988	ABC-type nitrate/nitrite transport system substrate-binding protein
Synpcc7942_1240	15.79	14.182	9.637	23.767	22.719	28.968	0.929717	0.913661	assimilatory nitrite reductase (ferredoxin) precursor
Synpcc7942_1241	12.253	8.13	12.092	21.452	18.54	11.965	0.677939	0.635289	nitrite reductase related protein
Synpcc7942_1242	6.258	5.424	8.604	15.221	13.21	10.281	0.932195	0.96958	transcriptional regulator, LysR family
Synpcc7942_1243	3.228	3.206	4.599	12.767	12.084	6.23	1.49395	0.153247	cyclic nucleotide-binding domain (cNMP-BD) protein
Synpcc7942_1244	1.179	1.195	0.657	0.955	1.673	2.225	0.678547	0.757593	ATPase
Synpcc7942_1245	3.848	1.687	1.546	5.091	13.148	3.867	1.642	0.117703	conserved hypothetical protein
Synpcc7942_1246	5.864	4.93	3.662	8.73	11.976	8.366	1.00781	0.816165	carotene isomerase
Synpcc7942_1247	3.404	3.638	3.556	8.18	11.419	7.412	1.34951	0.432207	conserved hypothetical protein
Synpcc7942_1248	1.782	3.217	1.117	2.885	7.916	8.343	1.64575	0.0977806	conserved hypothetical protein
Synpcc7942_1249	528.688	383.703	312.181	665.88	930.303	940.482	1.05065	0.693741	photosystem I reactionCenter subunit IX
Synpcc7942_1250	168.477	152.781	120.032	438.491	572.711	646.684	1.90954	0.00140142	photosystem I reaction center subunit III precursor
Synpcc7942_1251	2.334	2.587	1.524	3.346	4.32	3.282	0.764139	0.840673	O-sialoglycoprotein endopeptidase
Synpcc7942_1252	0.799	0.607	2.004	2.506	3.18	2.262	1.2201	0.572078	DNA repair protein RAD32-like
Synpcc7942_1253	11.949	14.791	14.756	17.954	31.5	24.838	0.840189	0.906512	conserved hypothetical protein
Synpcc7942_1254	556.69	510.004	624.542	929.675	803.491	912.725	0.645675	0.551399	cyclic nucleotide-binding domain (cNMP-BD) protein
Synpcc7942_1255	5.088	1.917	2.567	8.167	4.465	4.871	0.870505	0.966098	L-cysteine/cystine lyase
Synpcc7942_1256	10.303	14.682	8.074	15.266	21.965	23.638	0.880605	0.991111	glutathione S-transferase
Synpcc7942_1257	12.432	8.031	7.101	15.32	19.534	16.845	0.907278	0.95711	chloride channel-like
Synpcc7942_1258	12.332	9.372	5.412	12.729	15.75	19.604	0.826313	0.966098	conserved hypothetical protein
Synpcc7942_1259	42.696	34.062	39.094	88.34	92.096	93.261	1.24028	0.368799	arsenite-activated ATPase (arsA)
Synpcc7942_1260	306.568	326.743	214.55	662.636	551.822	709.094	1.18187	0.438953	conserved hypothetical protein
Synpcc7942_1261	9.798	5.757	5.927	20.091	18.852	16.284	1.36212	0.200323	triosephosphate isomerase
Synpcc7942_1262	10.085	5.988	7.508	35.973	26.017	21.755	1.82825	0.00385435	uncharacterized FAD-dependent dehydrogenase
Synpcc7942_1263	13.887	8.967	7.398	94.601	63.924	69.968	2.91692	7.7913e-12	N6-adenine-specific DNA methylase-like
Synpcc7942_1264	4.534	3.363	3.18	6.348	7.185	6.492	0.85406	0.977228	Na+/H+ antiporter
Synpcc7942_1265	11.298	14.537	9.414	8.683	12.706	15.883	0.0805032	0.0218231	conserved hypothetical protein
Synpcc7942_1266	4.469	5.226	3.233	5.74	5.091	4.866	0.279931	0.155648	Ham1-like protein
Synpcc7942_1267	6.545	4.104	3.42	5.564	5.452	5.701	0.248747	0.127542	conserved hypothetical protein
Synpcc7942_1268	4.211	3.533	2.86	6.249	5.001	4.89	0.605892	0.561093	Phosphoglucomutase
Synpcc7942_1269	0.438	1.665	2.137	1.774	1.42	1.352	0.100465	0.0483423	magnesium transporter
Synpcc7942_1270	56.726	57.484	70.411	146.466	153.682	110.803	1.15439	0.564147	hypothetical protein
Synpcc7942_1271	2.629	4.469	1.735	3.36	5.378	5.875	0.726083	0.770097	conserved hypothetical protein
Synpcc7942_1272	0.774	0.551	0.202	2.544	3.222	2.316	2.40172	0.00896571	conserved hypothetical protein
Synpcc7942_1273	1.197	0.821	0.347	1.278	1.415	1.158	0.702687	0.818017	Protein of unknown function UPF0031
Synpcc7942_1274	9.863	9.37	11.72	22.309	19.509	19.793	0.993039	0.868952	TPR repeat
Synpcc7942_1275	7.983	6.334	7.15	19.707	22.083	17.192	1.45803	0.12729	conserved hypothetical protein
Synpcc7942_1276	2.608	2.106	1.499	3.563	5.672	4.686	1.16352	0.601188	extracellular solute-binding protein, family 3
Synpcc7942_1277	90.762	88.989	63.531	135.708	148.347	142.852	0.811285	0.901236	LSU ribosomal protein L20P
Synpcc7942_1278	425.192	282.324	326.985	535.651	574.994	552.57	0.685038	0.656457	LSU ribosomal protein L35P
Synpcc7942_1279	0.405	0.385	0.423	2.05	3.375	3.971	2.95036	0.0112695	hypothetical protein
Synpcc7942_1280	13.987	8.15	7.6	16.702	19.59	14.519	0.772821	0.862797	conserved hypothetical protein
Synpcc7942_1281	26.079	24.496	31.254	57.403	40.5	33.53	0.683623	0.628576	conserved hypothetical protein
Synpcc7942_1282	22.206	20.603	21.144	25.517	35.342	34.8	0.580866	0.43525	GTP cyclohydrolase subunit MoaA
Synpcc7942_1283	5.741	5.649	6.213	10.374	10.627	9.823	0.808127	0.894043	molybdopterin synthase subunit MoaE
Synpcc7942_1284	4.488	6.751	7.035	8.327	10.038	9.367	0.601678	0.556684	molybdopterin converting factor subunit 1
Synpcc7942_1285	0	0	0.549	0.532	1.361	0.572	2.1606	0.0826911	GTP cyclohydrolase subunit MoaC
Synpcc7942_1286	0.168	1.441	1.497	1.108	1.248	1.101	0.154321	0.101276	molybdopterin molybdochelatase
Synpcc7942_1287	20.889	23.338	18.219	22.83	35.212	33.238	0.547668	0.370799	VCBS
Synpcc7942_1288	6.042	2.679	3.578	11.413	8.76	8.552	1.22356	0.43631	conserved hypothetical protein
Synpcc7942_1289	148.478	121.381	128.018	198.485	214.722	203.536	0.632343	0.538639	putative modulator of DNA gyrase
Synpcc7942_1290	13918.8	9340.14	7655.83	3766.88	5443.44	6729.83	-0.955632	8.92374e-10	SmtA metallothionein
Synpcc7942_1291	2.767	2.629	1.735	2.52	5.122	2.712	0.537823	0.573279	transcriptional regulator, ArsR family
Synpcc7942_1292	34.33	28.054	29.527	40.835	41.698	35.14	0.356464	0.138658	DNA primase
Synpcc7942_1293	4.994	5.343	3.815	9.131	11.808	11.013	1.17473	0.499347	phenylalanyl-tRNA synthetase beta subunit
Synpcc7942_1294	24.209	17.497	21.013	42.608	36.861	31.532	0.823568	0.914684	serine/threonine protein kinase
Synpcc7942_1295	29.625	18.716	27.73	48.948	33.949	30.256	0.572838	0.446268	Phospholipid/glycerol acyltransferase
Synpcc7942_1296	0.293	0.139	0.153	1.781	2.987	1.118	3.32413	0.000117128	conserved hypothetical protein
Synpcc7942_1297	85.596	86.409	73.249	76.432	99.929	113.07	0.23894	0.0596063	Malate dehydrogenase (oxaloacetate decarboxylating)
Synpcc7942_1298	314.993	294.205	343.137	355.344	492.865	456.593	0.454289	0.21916	diguanylate cyclase (GGDEF domain)
Synpcc7942_1299	0.424	0.907	1.33	3.112	5.005	2.424	1.98476	0.016603	conserved hypothetical protein
Synpcc7942_1300	1.791	1.532	0.374	1.813	5.139	3.511	1.50011	0.253236	conserved hypothetical protein
Synpcc7942_1301	29.154	15.306	24.925	47.076	22.528	20.352	0.374581	0.181482	ATP-dependent DNA helicase RecQ
Synpcc7942_1302	2497.88	2329.1	2621.07	1680.95	2998.06	3427.4	0.122198	0.0190001	conserved hypothetical protein
Synpcc7942_1303	29.429	17.018	19.521	47.908	35.053	33.716	0.822653	0.953924	conserved hypothetical protein
Synpcc7942_1304	3.208	3.217	2.979	36.606	28.037	22.119	3.20531	2.21061e-12	conserved hypothetical protein
Synpcc7942_1305	4.563	3.191	3.047	25.399	14.958	10.904	2.24638	1.66908e-05	ATPase
Synpcc7942_1306	91.733	51.182	68.087	194.681	136.276	124.852	1.11116	0.561093	conserved hypothetical protein
Synpcc7942_1307	1.502	0.594	1.046	3.799	3.243	3.27	1.71361	0.0715674	putative ABC-2 type transport system permease protein
Synpcc7942_1308	5.163	1.726	3.097	7.159	5.574	3.539	0.704245	0.786321	tryptophanyl-tRNA synthetase
Synpcc7942_1309	0.547	0.312	0	1.329	0.709	0.238	1.40264	0.496929	conserved hypothetical protein
Synpcc7942_1310	11.87	21.756	11.087	19.134	9.819	12.811	-0.0984276	0.00353932	ndhF3 operon transcriptional regulator
Synpcc7942_1311	1.716	2.989	2.391	6.946	9.265	7.786	1.75735	0.0697378	conserved hypothetical protein
Synpcc7942_1312	1.076	0.968	1.184	5.559	4.874	3.946	2.15421	0.000510793	ATPase
Synpcc7942_1313	2.326	1.617	1.778	3.731	3.728	5.621	1.1926	0.476579	aspartyl-tRNA synthetase
Synpcc7942_1314	432.755	540.826	428.147	415.623	498.045	698.84	0.202099	0.041328	FtsH-2 peptidase. Metallo peptidase. MEROPS family M41
Synpcc7942_1315	82.356	103.166	56.66	96.467	104.078	125.938	0.430912	0.222614	gid protein
Synpcc7942_1316	3.738	2.243	2.467	5.077	5.007	8.033	1.10039	0.637886	Mn transporter MntC
Synpcc7942_1317	6.641	5.652	3.325	8.12	12.421	8.135	0.876508	1	ATPase
Synpcc7942_1318	1.918	0.683	0.501	1.455	1.664	0.783	0.330729	0.387367	manganese transport system membrane protein MntB
Synpcc7942_1319	2.647	1.796	1.778	2.105	5.25	4.118	0.882706	1	Uracil phosphoribosyltransferase
Synpcc7942_1320	227.687	236.275	218.184	201.254	337.811	290.898	0.282965	0.0743691	conserved hypothetical protein
Synpcc7942_1321	1.301	1.427	0.837	3.242	2.872	2.725	1.30926	0.397929	conserved hypothetical protein
Synpcc7942_1322	735.351	585	469.364	657.119	1062.71	937.697	0.570355	0.4322	photosystem I subunit IV psaE
Synpcc7942_1323	0.481	0.8	1.257	3.651	3.117	2.357	1.8449	0.0462651	DNA-(apurinic or apyrimidinic site) lyase / Formamidopyrimidine-DNA glycosylase
Synpcc7942_1324	81.76	77.884	65.37	114.333	100.184	99.697	0.481727	0.289536	DEAD/DEAH box helicase-like
Synpcc7942_1325	13.764	5.827	8.833	16.351	14.054	15.149	0.680411	0.701747	primary replicative DNA helicase
Synpcc7942_1326	4.041	3.783	2.712	10.297	12.283	9.987	1.62781	0.0314788	transcription-repair coupling factor
Synpcc7942_1327	65.988	23.756	40.283	174.319	101.893	94.917	1.51309	0.0603696	hypothetical protein
Synpcc7942_1328	3.118	1.481	2.443	39.7	27.893	28.29	3.76665	1.17359e-16	conserved hypothetical protein
Synpcc7942_1329	16.285	16.863	10.55	22.906	31.952	39.01	1.10301	0.619937	conserved hypothetical protein
Synpcc7942_1330	7.149	10.631	4.385	10.852	16.11	17.768	1.01286	0.816589	conserved hypothetical protein
Synpcc7942_1331	141.912	93.715	110.914	228.252	188.467	149.493	0.708311	0.716386	CAB/ELIP/HLIP superfamily protein
Synpcc7942_1332	21.868	19.369	18.384	40.765	39.109	25.422	0.820527	0.906512	conserved hypothetical protein
Synpcc7942_1333	10.563	9.756	6.132	17.815	18.058	14.856	0.93941	0.914723	ExsB
Synpcc7942_1334	3.871	2.151	2.29	7.465	6.962	3.817	1.13387	0.566382	aminodeoxychorismate synthase, subunit I
Synpcc7942_1335	1.284	0.732	1.208	1.56	2.734	1.818	0.922159	1	probable branched-chain amino acid aminotransferase
Synpcc7942_1336	7.071	3.762	4.335	10.113	14.921	8.213	1.13204	0.573778	conserved hypothetical protein
Synpcc7942_1337	4.625	5.678	3.371	8.184	15.959	10.692	1.34891	0.236486	Integrins alpha chain
Synpcc7942_1338	42.642	37.538	30.659	205.333	185.139	206.595	2.4294	3.19438e-07	conserved hypothetical protein
Synpcc7942_1339	21.469	8.954	4.924	45.57	46.039	31.928	1.8052	0.00921954	conserved hypothetical protein
Synpcc7942_1340	128.56	78.575	96.376	232.886	177.902	149.005	0.883138	0.991111	peptide deformylase
Synpcc7942_1341	3.197	2.858	2.554	4.281	4.09	5.016	0.636736	0.625383	conserved hypothetical protein
Synpcc7942_1342	0.842	0.888	0.391	1.703	3.981	2.342	1.91844	0.0233963	GDP-mannose 4,6-dehydratase
Synpcc7942_1343	3.559	8.062	2.384	9.049	16.215	18.877	1.65597	0.0346753	NADH dehydrogenase subunit 1
Synpcc7942_1344	13.245	44.759	8.409	32.915	88.604	106.979	1.7826	0.00952527	NADH-plastoquinone oxidoreductase, I subunit NADH-quinone oxidoreductase, chain I
Synpcc7942_1345	11.963	35.696	8.803	33.078	64.716	64.028	1.51901	0.0934216	NADH dehydrogenase subunit 6
Synpcc7942_1346	20.945	33.578	7.865	27.819	63.909	54.52	1.22904	0.416934	NADH dehydrogenase subunit 4L
Synpcc7942_1347	1.025	0.779	0.857	1.867	2.467	2.567	1.37384	0.36219	2-hydroxyacid dehydrogenase-like
Synpcc7942_1348	5.786	6.79	3.201	14.121	15.12	10.747	1.34158	0.323033	hypothetical protein
Synpcc7942_1349	6.242	2.542	3.727	6.467	3.852	4.855	0.278344	0.173825	conserved hypothetical protein
Synpcc7942_1350	0.667	0.634	0	1.013	1.544	0	0.9732	1	hypothetical protein
Synpcc7942_1351	0.718	0.819	1.801	5.958	8.905	4.535	2.53778	6.08288e-05	HAD-superfamily hydrolase subfamily IA, variant 3
Synpcc7942_1352	25.125	33.516	24.197	31.139	39.651	45.746	0.492396	0.284156	acetyl-coenzyme A synthetase
Synpcc7942_1353	2.137	1.305	0.478	2.78	3.955	3.822	1.42858	0.262917	conserved hypothetical protein
Synpcc7942_1354	28.033	21.189	19.457	0	0	0.074	-9.80086	3.02417e-88	putative export protein
Synpcc7942_1355	24.52	17.662	20.842	0	0.034	0	-10.7342	1.25321e-101	response regulator receiver modulated diguanylate cyclase/phosphodiesterase with PAS/PAC sensor(s)
Synpcc7942_1356	34.036	28.505	25.738	0	0	0.244	-8.48146	3.06393e-65	response regulator receiver domain protein (CheY-like)
Synpcc7942_1357	19.164	14.254	20.969	0	0	0.041	-10.2716	5.93458e-115	multi-sensor signal transduction histidine kinase
Synpcc7942_1358	24.624	24.496	32.332	0	0	0	-14.7288	3.47404e-77	conserved hypothetical protein
Synpcc7942_1359	5.927	4.022	5.574	9.339	9.873	8.666	0.844596	0.949114	coenzyme F420 hydrogenase
Synpcc7942_1360	0.857	1.332	1.79	3.389	5.695	2.883	1.58786	0.126235	cell envelope-related transcriptional attenuator
Synpcc7942_1361	71.718	67.556	70.495	93.281	78.375	85.81	0.295577	0.0968558	conserved hypothetical protein
Synpcc7942_1362	507.804	437.913	407.68	1155.3	747.447	863.115	1.03114	0.726228	conserved hypothetical protein
Synpcc7942_1363	28.009	48.839	27.415	259.392	281.86	245.518	2.91568	2.95074e-11	hypothetical protein
Synpcc7942_1364	82.763	52.34	54.755	169.237	186.055	166.9	1.45965	0.101224	conserved hypothetical protein
Synpcc7942_1365	3.506	3.747	2.137	5.617	8.247	5.567	1.04892	0.785514	Multiple antibiotic resistance (MarC)-related proteins
Synpcc7942_1366	2.911	1.064	1.521	4.079	3.627	3.901	1.07813	0.686655	1,4-dihydroxy-2-naphthoate phytyltransferase
Synpcc7942_1367	1.493	0.213	0.078	1.284	1.796	1.463	1.34706	0.284496	cytochrome P450
Synpcc7942_1368	9.724	7.506	11.749	29.522	34.313	35.074	1.77099	0.0177119	conserved hypothetical protein
Synpcc7942_1369	1.766	0.61	1.174	5.849	8.321	6.643	2.55058	2.69351e-05	DNA replication and repair protein RecR
Synpcc7942_1370	21.698	20.209	28.452	38.747	48.825	38.449	0.84083	0.906797	hypothetical protein
Synpcc7942_1371	4.561	4.834	5.316	11.185	9.012	7.355	0.905125	1	magnesium and cobalt transport protein CorA
Synpcc7942_1372	7.602	6.027	5.405	4.945	8.173	10.113	0.287431	0.0979212	methionine synthase (B12-dependent)
Synpcc7942_1373	54.575	75.122	60.859	91.45	79.972	96.003	0.488913	0.282194	hydrogenase accessory protein
Synpcc7942_1374	22.336	16.108	17.979	32.796	33.237	26.977	0.721072	0.724538	ribosomal large subunit pseudouridine synthase D
Synpcc7942_1375	19.365	10.035	8.38	113.025	143.742	141.209	3.39688	5.95065e-17	conserved hypothetical protein
Synpcc7942_1376	6.499	12.511	12.153	18.692	28.493	27.189	1.25488	0.440911	hypothetical protein
Synpcc7942_1377	147.357	84.194	132.776	247.012	177.652	136.026	0.621965	0.535464	metal dependent phosphohydrolase
Synpcc7942_1378	0.987	1.718	0.859	2.329	2.739	2.596	1.10395	0.726228	conserved hypothetical protein
Synpcc7942_1379	7.122	6.41	4.465	6.145	9.922	10.612	0.56787	0.454727	acetyl-coenzyme A carboxylase carboxyl transferase subunit alpha / biotin carboxylase
Synpcc7942_1380	13.673	7.029	11.937	15.214	17.257	9.216	0.352972	0.140817	sulfate permease
Synpcc7942_1381	26.189	24.729	26.923	41.846	48.722	46.237	0.813495	0.872987	ATPase
Synpcc7942_1382	54.954	40.981	37.163	64.589	104.623	69.663	0.843753	0.940677	diguanylate cyclase/phosphodiesterase (GGDEF & EAL domains) with PAS/PAC sensor(s)
Synpcc7942_1383	40.405	101.164	51.164	38.068	51.948	83.221	-0.153854	0.00105942	Inorganic diphosphatase
Synpcc7942_1384	59.381	31.303	46.789	202.011	110.921	136.935	1.71033	0.0107041	conserved hypothetical protein
Synpcc7942_1385	25.757	17.915	21.627	32.58	45.122	32.552	0.755671	0.793759	conserved hypothetical protein
Synpcc7942_1386	11.345	7.185	9.126	12.665	12.333	10.882	0.375552	0.181925	cob(I)yrinic acid a,c-diamide adenosyltransferase
Synpcc7942_1387	17.141	8.084	9.536	16.597	15.864	11.279	0.331458	0.159885	conserved hypothetical protein
Synpcc7942_1388	15.445	14.401	6.575	25.325	21.706	15.104	0.770586	0.869273	Carbonate dehydratase
Synpcc7942_1389	152.736	253.75	147.481	178.794	234.811	303.044	0.371465	0.138915	photosystem q(b) protein
Synpcc7942_1390	14.798	6.748	9.278	24.559	27.117	19.658	1.21046	0.440911	protein kinase C inhibitor
Synpcc7942_1391	37.021	22.754	32.515	62.842	56.123	37.709	0.7635	0.804968	Mg chelatase-related protein
Synpcc7942_1392	1.054	0.596	0.525	1.27	2.137	1.066	1.03921	0.75519	alkaline phosphatase
Synpcc7942_1393	3.348	3.498	2.915	9.937	9.398	6.197	1.38693	0.229844	histone deacetylase/AcuC/AphA family protein-like
Synpcc7942_1394	22.343	12.318	20.867	40.651	26.197	28.299	0.77691	0.84934	PDZ/DHR/GLGF
Synpcc7942_1395	15.073	8.546	7.113	36.41	38.025	28.059	1.73763	0.0135108	conserved hypothetical protein
Synpcc7942_1396	125.061	72.189	99.665	143.375	105.489	77.135	0.134816	0.0315613	conserved hypothetical protein
Synpcc7942_1397	99.188	74.523	103.965	139.401	151.456	162.542	0.707373	0.669801	conserved hypothetical protein
Synpcc7942_1398	82.77	63.535	70.89	129.541	159.371	103.376	0.852913	0.945545	Cellulose synthase (UDP-forming)
Synpcc7942_1399	74.967	45.856	65.125	132.58	159.546	107.52	1.10381	0.621278	conserved hypothetical protein
Synpcc7942_1400	85.817	61.73	88.912	210.336	198.434	132.185	1.19391	0.454727	Endo-1,4-beta-xylanase
Synpcc7942_1401	351.973	343.362	344.924	348.248	357.751	362.063	0.0380525	0.00958897	conserved hypothetical protein
Synpcc7942_1402	17.18	11.24	17.952	30.178	30	21.353	0.814055	0.880479	conserved hypothetical protein
Synpcc7942_1403	12.878	8.739	9.749	21.543	25.297	26.757	1.23037	0.393994	Hydroxyacylglutathione hydrolase
Synpcc7942_1404	13.318	10.966	14.69	20.815	25.063	21.591	0.791666	0.836385	two component transcriptional regulator, winged helix family
Synpcc7942_1405	53.181	31.049	32.938	163.796	95.395	127.181	1.72139	0.00927483	conserved hypothetical protein
Synpcc7942_1406	24.443	14.371	22.843	20.535	25.354	15.667	-0.00236509	0.00733721	ATPase
Synpcc7942_1407	10.386	10.461	12.552	14.562	19.166	13.761	0.50775	0.296616	iron(III) ABC transporter permease protein
Synpcc7942_1408	0.954	0.604	0.166	2.253	9.715	2.771	3.09359	6.7121e-07	membrane-associated protein
Synpcc7942_1409	3.094	3.224	4.172	4.848	13.117	6.521	1.22271	0.52868	iron transport system substrate-binding protein
Synpcc7942_1410	182.761	124.437	178.745	264.268	208.914	237.152	0.547708	0.390216	2-isopropylmalate synthase
Synpcc7942_1411	24.806	17.674	7.987	46.117	44.714	33.919	1.30558	0.228837	conserved hypothetical protein
Synpcc7942_1412	180.389	132.572	139.652	317.097	235.621	227.791	0.786133	0.869273	conserved hypothetical protein
Synpcc7942_1413	6.618	3.721	2.681	6.697	4.75	4.118	0.257522	0.153092	conserved hypothetical protein
Synpcc7942_1414	61.883	42.356	52.025	99.626	108.168	83.307	0.897522	0.993413	ATPase
Synpcc7942_1415	31.102	37.909	25.277	43.547	49.121	61.126	0.705835	0.685524	Proton-translocating NADH-quinone oxidoreductase, chain N
Synpcc7942_1416	84.935	65.474	79.9	142.95	146.169	128.114	0.857274	0.957683	DNA topoisomerase I
Synpcc7942_1417	34.347	21.293	22.662	40.532	51.668	37.511	0.728158	0.748715	conserved hypothetical protein
Synpcc7942_1418	3.453	0.937	2.577	4.492	5.935	4.834	1.1309	0.775923	hypothetical protein
Synpcc7942_1419	203.503	124.043	183.897	254.175	159.257	142.426	0.120142	0.0246253	light-independent protochlorophyllide reductase, iron-sulfur ATP-binding protein
Synpcc7942_1420	76.161	50.198	53.538	90.493	73.927	61.58	0.329147	0.130339	light-independent protochlorophyllide reductase, N subunit
Synpcc7942_1421	76.993	79.424	42.816	123.724	361.792	352.243	2.07206	0.000195784	putative carboxysome assembly protein
Synpcc7942_1422	7.488	8.73	5.335	15.155	39.69	42.989	2.18229	0.00031014	carbon dioxide concentrating mechanism protein CcmL
Synpcc7942_1423	6.366	7.365	2.305	14.925	53.142	53.942	2.92737	1.7303e-11	Carbonate dehydratase
Synpcc7942_1424	12.396	19.361	8.123	22.111	48.611	46.21	1.55186	0.0757806	carbon dioxide concentrating mechanism protein
Synpcc7942_1425	78.27	45.408	71.515	103.326	137.031	104.756	0.822158	0.89645	carbon dioxide concentrating mechanism protein CcmO
Synpcc7942_1426	104.122	207.679	68.874	159.686	312.271	457.09	1.28719	0.300318	ribulose-1,5-bisphosphate carboxylase/oxygenase large subunit
Synpcc7942_1427	152.553	334.605	123.842	253.703	638.158	689.567	1.37198	0.209807	ribulose 1,5-bisphosphate carboxylase small subunit
Synpcc7942_1428	4.641	4.573	2.335	2.522	6.284	5.241	0.282427	0.124615	phosphoribosylaminoimidazole carboxylase
Synpcc7942_1429	220.611	145.859	173.152	495.513	373.633	336.779	1.16011	0.476579	conserved hypothetical protein
Synpcc7942_1430	568.789	389.776	473.288	954.995	583.358	535.578	0.534484	0.388562	conserved hypothetical protein
Synpcc7942_1431	360.639	435.852	379.522	790.281	690.413	814.034	0.964417	0.897283	Peptidylprolyl isomerase
Synpcc7942_1432	187.439	124.103	142.703	205.733	176.165	169.866	0.280579	0.092318	GTP cyclohydrolase II / 3,4-dihydroxy-2-butanone 4-phosphate synthase
Synpcc7942_1433	8.87	8.152	4.03	9.367	13.475	11.443	0.703541	0.725178	N-acetyl-gamma-glutamyl-phosphate reductase
Synpcc7942_1434	64.668	61.436	56.548	131.224	178.606	159.17	1.36048	0.208987	conserved hypothetical protein
Synpcc7942_1435	1.284	1.553	1.464	2.363	3.458	3.178	1.06457	0.779973	2-succinyl-6-hydroxy-2, 4-cyclohexadiene-1-carboxylate synthase
Synpcc7942_1436	0.685	0.434	0.716	4.854	11.416	8.705	3.76445	4.28462e-10	conserved hypothetical protein
Synpcc7942_1437	51.237	40.331	39.389	64.81	75.532	62.164	0.62886	0.552261	conserved hypothetical protein
Synpcc7942_1438	880.803	644.731	549.64	987.966	839.621	794.416	0.337437	0.138121	putative anti-sigma regulatory factor
Synpcc7942_1439	16.89	53.77	29.97	12.642	28.256	28.662	-0.532711	1.70561e-06	proton-translocating NADH-quinone oxidoreductase, chain M
Synpcc7942_1440	1.663	1.791	1.506	1.907	1.744	2.052	0.201267	0.135194	homoserine kinase
Synpcc7942_1441	0.522	0.793	0.873	1.373	1.836	1.25	1.0261	0.930857	adenosylcobinamide-phosphate synthase
Synpcc7942_1442	5.164	1.338	1.962	3.088	6.083	2.811	0.501307	0.521319	conserved hypothetical protein
Synpcc7942_1443	126.541	175.672	123.087	337.301	391.024	464.379	1.48768	0.0940096	fructose-bisphosphate aldolase
Synpcc7942_1444	0.695	0	0	0	1.286	0	0.884953	1	hypothetical protein
Synpcc7942_1445	106.499	57.889	80.499	256.001	180.448	146.643	1.2516	0.317331	conserved hypothetical protein
Synpcc7942_1446	261.346	151.51	292.903	520.321	305.101	260.738	0.621987	0.525831	conserved hypothetical protein
Synpcc7942_1447	4.862	5.33	4.429	8.453	10.385	15.34	1.22486	0.444313	Carbonate dehydratase
Synpcc7942_1448	189.688	193	182.921	228.326	228.253	243.367	0.307437	0.0977806	quinolinate synthetase A
Synpcc7942_1449	21.129	20.164	22.977	27.283	23.891	29.46	0.327229	0.119024	UDP-3-O-[3-hydroxymyristoyl] glucosamine N-acyltransferase
Synpcc7942_1450	16.699	10.173	11.589	30.056	27.253	23.596	1.07277	0.65834	ATPase
Synpcc7942_1451	70.945	42.833	63.047	81.632	91.432	84.948	0.545108	0.38929	conserved hypothetical protein
Synpcc7942_1452	12.79	6.885	9.058	20.061	23.214	15.938	1.04313	0.726228	DNA repair protein RadA
Synpcc7942_1453	9.863	5.807	4.5	9.138	13.5	11.496	0.758911	0.856636	two component transcriptional regulator, winged helix family
Synpcc7942_1454	8.141	7.082	5.535	8.139	9.895	8.651	0.362315	0.173425	phosphate:acyl-[acyl carrier protein] acyltransferase
Synpcc7942_1455	3.444	2.213	1.482	3.793	5.344	3.419	0.814322	0.946502	3-oxoacyl-[acyl-carrier-protein] synthase III
Synpcc7942_1456	2.431	2.969	1.936	4.569	5.464	6.555	1.17675	0.568112	malonyl CoA-acyl carrier protein transacylase
Synpcc7942_1457	1.205	1.288	0.157	1.524	5.854	2.624	1.91502	0.0318549	1-acyl-sn-glycerol-3-phosphate acyltransferases
Synpcc7942_1458	21.97	13.687	10.914	28.246	28	26.079	0.821858	0.956447	conserved hypothetical protein
Synpcc7942_1459	100.298	127.307	95.355	174.207	191.435	186.729	0.774277	0.800672	conserved hypothetical protein
Synpcc7942_1460	1383.59	1095.99	1411.02	1684.06	1435.82	1427.21	0.224949	0.0527029	conserved hypothetical protein
Synpcc7942_1461	3.006	1.621	1.613	2.795	3.007	3.184	0.525921	0.470411	thiol oxidoreductase-like
Synpcc7942_1462	0.095	0.091	0	0.772	1.5	1.972	4.48999	7.6989e-08	imelysin. Metallo peptidase. MEROPS family M75
Synpcc7942_1463	6.069	3.091	5.492	7.344	9.902	10.287	0.909926	0.981899	probable porin
Synpcc7942_1464	163.909	199.052	81.225	138.739	210.849	296.265	0.540039	0.393683	probable porin
Synpcc7942_1465	10.524	11.913	5.85	11.33	21.138	14.141	0.720409	0.728848	transcriptional regulator, BadM/Rrf2 family
Synpcc7942_1466	239.571	197.096	203.729	291.575	319.232	315.833	0.533043	0.36139	cysteine synthase
Synpcc7942_1467	41.139	30.929	19.947	41.929	70.67	61.067	0.916352	0.945197	Heat shock protein DnaJ-like
Synpcc7942_1468	10.365	17.784	4.688	36.008	36.368	44.134	1.82696	0.00517869	putative multicomponent Na+:H+ antiporter subunit B
Synpcc7942_1469	19.299	25.501	8.066	39.591	50.66	54.061	1.44873	0.117907	putative multicomponent Na+:H+ antiporter subunit B
Synpcc7942_1470	17.018	21.776	14.153	60.449	49.822	60.127	1.68623	0.0240392	conserved hypothetical protein
Synpcc7942_1471	15.435	24.063	15.715	77.695	67.396	90.494	2.09311	0.000324091	conserved hypothetical protein
Synpcc7942_1472	24.537	22.058	11.579	65.146	67.396	88.195	1.92383	0.00144897	conserved hypothetical protein
Synpcc7942_1473	11.322	8.806	5.25	43.25	45.056	37.213	2.30612	3.38766e-06	putative multicomponent Na+:H+ antiporter subunit D
Synpcc7942_1474	17.018	5.197	4.763	51.971	44.438	39.375	2.33133	5.43343e-06	putative multicomponent Na+:H+ antiporter subunit C
Synpcc7942_1475	15.107	41.067	8.083	28.825	67.801	84.325	1.49363	0.0971462	sodium-dependent bicarbonate transporter
Synpcc7942_1476	7.455	12.318	10.5	21.977	51	33.883	1.81952	0.014453	conserved hypothetical protein
Synpcc7942_1477	2.557	3.976	2.769	9.128	14.889	11.341	1.92608	0.00271851	conserved hypothetical protein
Synpcc7942_1478	30.073	37.428	24.116	31.847	45.524	50.258	0.478256	0.284958	cytochrome CytM
Synpcc7942_1479	191.675	146.356	130.093	159.521	233.764	238.935	0.433534	0.237113	cytochrome b6-f complex subunit 5
Synpcc7942_1480	22.813	20.449	15.187	27.554	42.397	39.062	0.899216	0.991111	conserved hypothetical protein
Synpcc7942_1481	133.489	101.305	113.057	173.79	171.806	162.687	0.547159	0.390216	imidazole glycerol phosphate synthase subunit hisH
Synpcc7942_1482	0.456	0.248	0.409	0.33	1.509	0.923	1.30894	0.535464	conserved hypothetical protein
Synpcc7942_1483	0.238	0.904	0.995	0.963	0.661	2.592	0.97929	1	conserved hypothetical protein
Synpcc7942_1484	8.543	8.7	6.427	13.002	21.506	20.167	1.20772	0.444872	UDP-N-acetylmuramoylalanyl-D-glutamate--2, 6-diaminopimelate ligase
Synpcc7942_1485	1.912	5.086	1.199	7.74	12.388	15.823	2.13246	0.00525356	conserved hypothetical protein
Synpcc7942_1486	10.252	14.025	10.712	24.068	45.542	39.738	1.64387	0.0574863	Protein of unknown function DUF37
Synpcc7942_1487	41.748	33.927	24.002	52.087	56.017	58.601	0.741947	0.793759	SSU ribosomal protein S4P
Synpcc7942_1488	0.226	0.86	0.789	2.597	2.933	3.287	2.23158	0.00172944	membrane protein
Synpcc7942_1489	0.244	1.507	0.51	2.839	3.726	3.719	2.18388	0.00559849	nitrate transport permease
Synpcc7942_1490	2.307	3.311	1.018	4.565	8.539	9.544	1.77054	0.0125052	nitrate transport ATP-binding subunits C and D
Synpcc7942_1491	20.251	8.808	17.974	17.159	23.823	17.002	0.301964	0.108387	nitrate transport ATP-binding subunits C and D
Synpcc7942_1492	1.571	1.161	1.824	1.06	2.262	0.95	-0.092793	0.0543918	conserved hypothetical protein
Synpcc7942_1493	8.63	6.582	6.605	14.638	13.275	7.544	0.700541	0.709964	MazG family protein
Synpcc7942_1494	2.431	6.657	2.241	4.052	6.618	6.228	0.576706	0.486671	conserved hypothetical protein
Synpcc7942_1495	2.514	1.102	1.01	3.914	6.264	3.58	1.57181	0.152139	conserved hypothetical protein
Synpcc7942_1496	8.565	8.03	8.244	13.914	16.272	14.726	0.854416	0.953233	N-acetylglutamate kinase
Synpcc7942_1497	12.377	10.893	10.27	17.866	19.877	20.412	0.793966	0.872987	conserved hypothetical protein
Synpcc7942_1498	24.025	15.216	17.259	68.884	48.64	51.229	1.57854	0.0577828	hypothetical protein
Synpcc7942_1499	652.124	858.159	899.082	1997.3	1664.46	1117.71	0.988196	0.883918	Ferredoxin (2Fe-2S)
Synpcc7942_1500	11.913	9.7	5.927	16.762	28.875	17.912	1.20625	0.434514	LSU ribosomal protein L11P methyltransferase
Synpcc7942_1501	24.391	21.281	16.775	30.538	36.798	37.669	0.749726	0.786489	D-3-phosphoglycerate dehydrogenase
Synpcc7942_1502	9.464	8.127	4.564	7.92	10.949	9.513	0.357301	0.20195	conserved hypothetical protein
Synpcc7942_1503	9.033	13.556	9.438	8.611	13.085	12.258	0.0842852	0.0196352	RNA-binding S4
Synpcc7942_1504	121.882	83.106	100.703	142.306	118.312	117.101	0.305237	0.106712	conserved hypothetical protein
Synpcc7942_1505	287.723	623.279	254.688	439.372	595.748	667.978	0.546976	0.357788	3-isopropylmalate dehydrogenase
Synpcc7942_1506	4384.24	6349.43	5081.44	5904.22	5841.11	7453.98	0.27975	0.0746162	conserved hypothetical protein
Synpcc7942_1507	4.473	2.384	2.736	3.974	5.856	4.276	0.556111	0.502338	lipoic acid synthetase
Synpcc7942_1508	0.985	0.668	0.441	1.85	2.213	1.378	1.37634	0.453635	conserved hypothetical protein
Synpcc7942_1509	198.32	219.387	177.03	200.303	213.198	224.529	0.101372	0.0181749	tRNA (5-methylaminomethyl-2-thiouridylate)-methyltransferase
Synpcc7942_1510	72.653	64.918	67.3	130.747	120.912	101.2	0.784367	0.83571	group3 RNA polymerase sigma factor SigF
Synpcc7942_1511	152.928	94.346	112.054	195.093	179.939	145.445	0.534529	0.387367	conserved hypothetical protein
Synpcc7942_1512	14.758	11.538	11.806	14.649	14.835	14.147	0.195472	0.0503124	zeta-carotene desaturase
Synpcc7942_1513	3.969	4.493	3.442	5.47	5.706	8	0.687718	0.678941	1-deoxy-D-xylulose 5-phosphate reductoisomerase
Synpcc7942_1514	30.632	16.976	24.184	56.829	45.675	29.462	0.878244	1	Pseudouridine synthase, Rsu
Synpcc7942_1515	38.574	22.958	25.251	66.703	82.32	66.83	1.31453	0.243524	protein serine/threonine phosphatase
Synpcc7942_1516	7.879	9.88	6.092	22.961	29.313	25.049	1.69672	0.023778	phosphoglycerate mutase
Synpcc7942_1517	25.341	23.439	18.171	33.765	43.467	33.094	0.72057	0.714579	histidine kinase
Synpcc7942_1518	8.431	11.93	7.002	9.744	12.321	10.437	0.248277	0.066672	ATP-dependent helicase PcrA
Synpcc7942_1519	120.025	89.793	97.129	167.301	151.563	140.058	0.580255	0.451731	histidinol dehydrogenase
Synpcc7942_1520	183.243	128.685	140.104	336.071	375.456	319.683	1.18984	0.44424	SSU ribosomal protein S20P
Synpcc7942_1521	13.307	10.454	7.354	31.723	43.698	41.935	1.91511	0.00177581	Sec-independent protein translocase TatD
Synpcc7942_1522	53.078	56.71	47.678	104.484	96.045	110.976	0.984201	0.849186	DNA-directed RNA polymerase, beta subunit
Synpcc7942_1523	24.778	60.944	19.404	59.075	117.13	121.376	1.50114	0.0939924	DNA-directed RNA polymerase
Synpcc7942_1524	41.235	107.839	29.282	83.69	162.898	157.874	1.18123	0.502206	DNA-directed RNA polymerase
Synpcc7942_1525	92.318	79.647	86.296	111.044	109.039	108.079	0.345575	0.127542	GTP-binding protein TypA
Synpcc7942_1526	3.352	2.817	2.425	2.348	4.534	5.475	0.523774	0.446268	conserved hypothetical protein
Synpcc7942_1527	19.026	15.3	16.786	30.132	30.974	27.209	0.788961	0.846802	nitrogen assimilation regulatory protein
Synpcc7942_1528	4.951	13.228	5.496	5.949	6.014	7.749	-0.264254	0.00274892	conserved hypothetical protein YCF49
Synpcc7942_1529	1.702	1.331	0.837	4.356	4.632	5.123	1.8656	0.014453	conserved hypothetical protein
Synpcc7942_1530	0.959	0	0.501	3.396	1.996	2.349	2.40415	0.0112955	molybdenum-pterin binding domain
Synpcc7942_1531	76.455	70.97	57.924	44.699	54.662	55.725	-0.405003	3.32864e-05	molybdenum ABC transporter, periplasmic molybdate-binding protein
Synpcc7942_1532	0.92	1.748	1.602	3.723	2.98	2.504	1.10795	0.751655	Molybdate ABC transporter, permease protein
Synpcc7942_1533	22.853	21.133	16.766	22.264	22.388	21.574	0.12446	0.0288991	succinate dehydrogenase subunit B
Synpcc7942_1534	9.804	9.358	12.129	8.189	9.202	9.466	-0.220427	0.000515319	conserved hypothetical protein
Synpcc7942_1535	14.682	9.933	7.438	13.732	11.529	16.713	0.389005	0.252062	possible Rubisco chaperonin
Synpcc7942_1536	4.498	6.695	4.7	7.89	13.183	12.897	1.09572	0.712511	probable amidotransferase
Synpcc7942_1537	0	0	0	0	0.9	0	8.23362	0.449569	hypothetical protein
Synpcc7942_1538	0.256	0	0	0.259	0.947	0.279	2.52235	0.338554	conserved hypothetical protein
Synpcc7942_1539	0	0	0	4.433	9.98	7.705	12.8482	7.50311e-16	conserved hypothetical protein
Synpcc7942_1540	1.867	1.091	1.201	10.173	8.506	8.288	2.69601	8.71128e-07	conserved hypothetical protein
Synpcc7942_1541	6.568	4.349	3.328	9.467	12.895	7.802	1.08221	0.700349	Flavodoxin, long chain
Synpcc7942_1542	6.549	4.808	3.525	9.74	22.408	37.816	2.23282	2.69351e-05	iron-stress chlorophyll-binding protein
Synpcc7942_1543	4.052	3.079	1.694	8.2	15.75	5.294	1.72813	0.16933	putative ribonuclease II
Synpcc7942_1544	8.509	6.159	5.504	6.56	10.5	11.03	0.477642	0.411229	panthotenate metabolism flavoprotein
Synpcc7942_1545	2.687	4.467	3.042	5.665	9.533	6.583	1.09484	0.754329	plasmid stabilization protein StbB-like
Synpcc7942_1546	1.753	2.082	2.29	4.509	6.354	4.772	1.35157	0.311554	putative ribonuclease II
Synpcc7942_1547	1.608	1.782	2.24	4.068	8.185	5.544	1.6599	0.135194	hypothetical protein
Synpcc7942_1548	40.301	35.641	33.625	67.319	76.245	57.863	0.878426	0.990574	probable amidase
Synpcc7942_1549	25.481	19.366	29.479	29.838	35.88	32.699	0.405026	0.183923	UmuD protein. Serine peptidase. MEROPS family S24
Synpcc7942_1550	21.607	14.354	19.013	36.25	40.221	34.141	1.00865	0.809047	DNA-directed DNA polymerase
Synpcc7942_1551	36.171	24.6	36.402	55.242	71.153	48.831	0.85057	0.934563	conserved hypothetical protein
Synpcc7942_1552	21.895	19.618	12.578	28.352	34.189	31.184	0.793012	0.880479	ketol-acid reductoisomerase
Synpcc7942_1553	5.482	3.472	3.342	8.668	9.091	7.089	1.01476	0.790241	Phosphoesterase PHP-like
Synpcc7942_1554	76.494	48.339	51.91	117.068	78.273	82.915	0.654751	0.633433	ATP-dependent Clp protease proteolytic subunit ClpP
Synpcc7942_1555	18.532	13.463	14.808	39.467	34.527	37.191	1.24824	0.349241	conserved hypothetical protein
Synpcc7942_1556	115.333	60.816	104.852	156.863	104.13	68.934	0.231569	0.0644509	conserved hypothetical protein
Synpcc7942_1557	137.566	111.663	126.479	328.473	297.884	298.261	1.29924	0.270233	principal RNA polymerase sigma factor SigA
Synpcc7942_1558	2.103	1.09	1.698	3.289	3.716	1.77	0.842878	0.966934	conserved hypothetical protein
Synpcc7942_1559	30.405	24.574	28.294	60.618	63	54.024	1.09302	0.650859	conserved hypothetical protein
Synpcc7942_1560	3.853	1.22	0.671	6.499	5.943	4.895	1.59322	0.284496	conserved hypothetical protein
Synpcc7942_1561	48.133	38.84	17.888	356.649	500.274	339.673	3.51235	5.21928e-19	conserved hypothetical protein
Synpcc7942_1562	60.331	113.658	30.212	443.946	520.963	368.238	2.70676	1.12138e-09	ADP-ribosylglycohydrolase-like
Synpcc7942_1563	1.959	3.489	0.768	2.973	5.439	7.465	1.35246	0.416793	signal transduction inhibitor
Synpcc7942_1564	0.321	0	0.336	0.325	0.594	0.699	1.29635	1	conserved hypothetical protein
Synpcc7942_1565	15.513	5.499	6.774	26.476	19.071	21.933	1.28001	0.275838	conserved hypothetical protein
Synpcc7942_1566	1.302	1.502	1.36	8.422	9.252	6.835	2.55641	4.24737e-07	Polyphosphate kinase
Synpcc7942_1567	78.346	43.926	87.906	344.096	272.506	169.913	1.90385	0.00192981	possible ribosomal protein L36
Synpcc7942_1568	94.024	80.432	96.915	132.171	98.044	93.575	0.254789	0.0747083	conserved hypothetical protein
Synpcc7942_1569	211.066	180.36	261.195	280.904	195.546	170.136	-0.0134031	0.00549512	conserved hypothetical protein
Synpcc7942_1570	84.862	68.257	86.345	129.342	79.213	85.068	0.294153	0.0958244	Heavy metal translocating P-type ATPase
Synpcc7942_1571	2.899	2.275	1.581	13.011	12.25	7.961	2.2976	5.66505e-05	MIP family channel proteins
Synpcc7942_1572	286.183	211.917	196.38	534.406	465.594	499.775	1.11074	0.564147	dehydrogenase subunit-like protein
Synpcc7942_1573	224.61	132.971	152.383	562.941	481.704	458.73	1.55973	0.0419833	3-oxoacyl-(acyl-carrier protein) reductase
Synpcc7942_1574	46.794	32.008	27.143	135.681	125.258	111.552	1.81386	0.00348627	probable glucosidase
Synpcc7942_1575	15.77	11.189	8.083	33.786	36.812	30.919	1.53448	0.0545766	Glycogen debranching enzyme
Synpcc7942_1576	5.135	3.484	2.759	19.448	25.119	17.172	2.43962	8.58224e-07	putative chloride channel protein, CIC family
Synpcc7942_1577	3.513	2.134	2.467	4.837	6.183	7.713	1.20679	0.444418	arginyl-tRNA synthetase
Synpcc7942_1578	21.272	21.017	19.053	31.244	27.338	30.574	0.539435	0.388562	Sec-independent protein translocase TatC
Synpcc7942_1579	4.145	3.731	5.927	9.273	6.26	4.276	0.521079	0.431011	dual specificity protein phosphatase
Synpcc7942_1580	22.051	31.651	22.291	26.923	28.173	33.927	0.228303	0.0646991	hypothetical protein
Synpcc7942_1581	14.648	11.202	8.955	22.756	19.406	17.537	0.77836	0.869273	Peptidase M14, carboxypeptidase A
Synpcc7942_1582	5.366	5.238	3.303	2.976	8.504	7.204	0.425913	0.236915	tRNA modification GTPase trmE
Synpcc7942_1583	14.071	13.729	13.511	16.74	19.534	18.426	0.404989	0.208669	conserved hypothetical protein
Synpcc7942_1584	6.628	5.903	5.338	11.457	11.757	12.554	1.00109	0.819367	conserved hypothetical protein
Synpcc7942_1585	29.879	25.917	22.941	37.466	55.306	51.911	0.877757	0.991111	N-acetylmuramoyl-L-alanine amidase, family 2
Synpcc7942_1586	68.305	90.862	68.688	78.105	111.007	121.524	0.447104	0.216738	periplasmic sensor signal transduction histidine kinase
Synpcc7942_1587	941.192	578.062	684.686	909.318	962.789	858.161	0.308957	0.109575	integral membrane protein-like
Synpcc7942_1588	5.778	6.129	6.12	8.53	11.867	10.644	0.783915	0.809695	CBS
Synpcc7942_1589	1.425	1.88	1.985	7.449	9.01	4.913	2.01377	0.00251907	putative modulator of DNA gyrase
Synpcc7942_1590	4.403	3.957	4.228	9.032	11.895	13.476	1.45027	0.161612	conserved hypothetical protein
Synpcc7942_1591	12.993	6.336	9.252	19.548	13.835	13.021	0.699135	0.736231	RNA binding S1
Synpcc7942_1592	1.502	1.427	0.654	2.912	2.316	2.725	1.14967	0.626728	creatinine amidohydrolase
Synpcc7942_1593	271.992	319.582	278.081	285.186	311.742	385.129	0.175363	0.0330751	conserved hypothetical protein
Synpcc7942_1594	58.816	94.262	49.5	61.532	82.434	116.271	0.361344	0.138121	conserved hypothetical protein
Synpcc7942_1595	25.319	34.405	15.831	30.557	47.442	61.916	0.888925	1	acetyl-coenzyme A carboxylase carboxyl transferase subunit alpha
Synpcc7942_1596	1.799	1.577	1.446	4.9	7.427	6.93	1.99701	0.00629043	probable short-chain dehydrogenase
Synpcc7942_1597	19.722	14.052	20.442	41.363	46.22	36.886	1.19895	0.466909	GTP cyclohydrolase
Synpcc7942_1598	2.826	5.125	1.745	11.437	11.055	8.111	1.65791	0.0447813	Phenazine biosynthesis PhzC/PhzF protein
Synpcc7942_1599	8.274	9.022	6.877	13.32	22.624	19.86	1.20687	0.462763	conserved hypothetical protein
Synpcc7942_1600	5.693	5.638	5.063	5.761	8.407	10.946	0.615232	0.547774	5',5'''-P-1,P-4-tetraphosphate phosphorylase II-like
Synpcc7942_1601	0.587	0	0.613	0	1.086	1.278	0.976423	1	conserved hypothetical protein
Synpcc7942_1602	0.692	0.263	0.145	1.12	1.537	1.506	1.91723	0.102274	RNA methyltransferase TrmH, group 1
Synpcc7942_1603	16.203	8.342	11.823	51.114	37.7	44.55	1.87454	0.00211584	beta-lactamase
Synpcc7942_1604	2.189	1.864	2.129	10.386	12.712	11.586	2.48755	1.63552e-06	conserved hypothetical protein
Synpcc7942_1605	6.701	4.859	5.344	7.674	9.63	9.217	0.649678	0.629448	conserved hypothetical protein
Synpcc7942_1606	55.331	33.026	42.792	167.053	76.813	94.134	1.3658	0.163822	Beta-Ig-H3/fasciclin
Synpcc7942_1607	7.41	5.483	7.195	11.547	18.694	35.917	1.71943	0.0152915	probable porin; major outer membrane protein
Synpcc7942_1608	6.083	7.017	3.708	9.087	8.512	11.67	0.800116	0.902735	mannose-1-phosphate guanylyltransferase (GDP)
Synpcc7942_1609	6.101	20.713	6.625	5.418	10.823	18.041	0.0359164	0.00867554	Protein splicing (intein) site
Synpcc7942_1610	372.08	278.516	263.528	439.996	366.297	268.699	0.233863	0.0646027	pyridine nucleotide transhydrogenase beta subunit
Synpcc7942_1611	244.849	200.936	246.414	385.54	299.572	220.087	0.387047	0.164574	nicotinamide nucleotide transhydrogenase alpha subunit-like
Synpcc7942_1612	618.718	372.045	482.692	943.494	633.083	444.62	0.456006	0.265634	pyridine nucleotide transhydrogenase alpha subunit
Synpcc7942_1613	2569.7	3400.85	2451.57	4769.87	4543.07	6810.22	0.936878	0.935592	conserved hypothetical protein
Synpcc7942_1614	3270.39	3656.61	2443.93	4890.03	5160.54	7154.05	0.87653	1	LSU ribosomal protein L34P
Synpcc7942_1615	508.599	559.151	370.396	751.285	815.417	1116.9	0.899959	0.977228	ribonuclease P protein component
Synpcc7942_1616	94.983	60.157	98.975	185.026	213.908	164.325	1.14831	0.554452	conserved hypothetical protein
Synpcc7942_1617	38.886	25.67	27.058	49.428	49.775	57.805	0.777178	0.858769	inner membrane protein-like
Synpcc7942_1618	7.854	11.48	8.839	14.674	24.417	20.613	1.08343	0.732664	Single-stranded nucleic acid binding R3H
Synpcc7942_1619	9.063	15.689	9.891	15.896	29.45	35.305	1.21906	0.472486	metal-binding possibly nucleic acid-binding protein-like
Synpcc7942_1620	1.695	2.19	0.992	2.058	5.71	5.684	1.46319	0.169197	ATPase
Synpcc7942_1621	50.956	42.783	39.577	42.015	50.232	71.922	0.300326	0.102832	Elongator protein 3/MiaB/NifB
Synpcc7942_1622	22.594	12.125	19.034	29.092	22.708	20.104	0.419706	0.21916	probable proteinase
Synpcc7942_1623	0.147	0	1.386	0.745	0.545	1.444	0.833417	1	conserved hypothetical protein
Synpcc7942_1624	14.031	14.913	18.291	30.506	30.343	23.446	0.835551	0.900926	riboflavin synthase, alpha subunit
Synpcc7942_1625	6.757	7.767	4.794	15.533	23.857	24.434	1.724	0.0160073	probable glycosyltransferase
Synpcc7942_1626	58.981	77.121	51.249	139.694	223.827	204.171	1.59935	0.0423985	conserved hypothetical protein
Synpcc7942_1627	84.5	83.637	65.216	125.678	158.883	143.273	0.874529	0.987022	hypothetical protein
Synpcc7942_1628	2.553	2.021	1.334	2.583	5.906	4.632	1.15073	0.620098	conserved hypothetical protein
Synpcc7942_1629	0	1.662	0.332	0.161	1.619	0.866	0.407614	0.535464	conserved hypothetical protein
Synpcc7942_1630	3.343	3.753	1.905	7.073	19.969	14.89	2.21952	0.00105189	cytochrome c553
Synpcc7942_1631	21.443	9.485	10.551	19.058	21.105	20.877	0.55734	0.475662	TPR repeat
Synpcc7942_1632	12.413	6.847	6.485	18.031	19.085	22.018	1.1996	0.431689	conserved hypothetical protein
Synpcc7942_1633	34.318	43.336	26.12	14.863	18.037	17.223	-1.04986	2.00864e-10	conserved hypothetical protein
Synpcc7942_1634	45.003	78.142	35.367	99.691	162.751	154.619	1.39565	0.176457	conserved hypothetical protein
Synpcc7942_1635	392.806	670.603	357.852	803.209	809.65	1053.05	0.907455	0.987022	probable porin; major outer membrane protein
Synpcc7942_1636	406.677	351.4	603.558	788.622	557.042	429.451	0.382572	0.142288	pterin-4-alpha-carbinolamine dehydratase
Synpcc7942_1637	219.834	269.943	170.067	271.927	379.34	448.805	0.737398	0.737266	photosystem II D2 protein (photosystem q(a) protein)
Synpcc7942_1638	127.73	155.86	96.705	173.371	196.787	238.179	0.677748	0.63181	conserved hypothetical protein
Synpcc7942_1639	1.431	3.022	0.665	1.448	4.857	3.983	1.00689	0.909522	ATPase
Synpcc7942_1640	26.77	16.349	21.779	34.636	34.332	31.022	0.623586	0.554452	conserved hypothetical protein
Synpcc7942_1641	25.883	20.911	18.741	81.671	58.096	70.124	1.67926	0.018418	hypothetical protein
Synpcc7942_1642	6.864	6.159	5.081	27.206	29.382	32.699	2.30195	8.10856e-06	conserved hypothetical protein
Synpcc7942_1643	99.69	65.498	80.74	124.046	101.645	87.276	0.347771	0.138658	diguanylate cyclase with GAF sensor
Synpcc7942_1644	35.941	31.49	29.062	68.113	85.685	68.172	1.20184	0.442521	conserved hypothetical protein
Synpcc7942_1645	39.525	44.851	28.251	49.858	78.623	65.153	0.781763	0.823752	RNAse III
Synpcc7942_1646	2067.28	1448.88	2127.26	3026.47	3048.45	2739.93	0.643366	0.546863	conserved hypothetical protein
Synpcc7942_1647	24.28	20.644	16.334	41.061	54.073	39.956	1.14091	0.548695	conserved hypothetical protein
Synpcc7942_1648	75.105	83.208	56.43	109.296	163.591	144.284	0.958018	0.908231	putative ferric uptake regulator, FUR family
Synpcc7942_1649	1.994	3.112	4.167	11.529	29.655	19.227	2.70331	1.4499e-07	rubrerythrin
Synpcc7942_1650	12.637	9.64	8.957	16.36	15.488	10.569	0.441489	0.245198	phosphorylase kinase alpha subunit
Synpcc7942_1651	47.871	46.136	37.878	61.324	55.573	44.592	0.292149	0.0977806	N-acetylmannosaminyltransferase
Synpcc7942_1652	7.467	4.256	3.576	8.752	11.863	7.317	0.868354	1	Elongator protein 3/MiaB/NifB
Synpcc7942_1653	40.945	21.718	32.98	54.555	39	23.87	0.296	0.106824	glycerol dehydrogenase
Synpcc7942_1654	10.37	9.094	6.668	12.916	13.535	24.32	0.958107	0.896379	conserved hypothetical protein
Synpcc7942_1655	16.122	15.487	14.788	21.572	24.04	28.282	0.671391	0.627001	hypothetical protein
Synpcc7942_1656	139.164	93.73	170.179	202.688	134.651	150.601	0.275661	0.0770612	catalase/peroxidase HPI
Synpcc7942_1657	27.137	5.243	11.054	32.58	18.73	16.526	0.64319	0.74401	hypothetical protein
Synpcc7942_1658	2.447	0.845	1.627	4.502	3.912	4.36	1.37623	0.357788	conserved hypothetical protein
Synpcc7942_1659	23.321	15.568	14.16	21.526	25.958	18.53	0.31543	0.130543	nitroreductase
Synpcc7942_1660	1.102	0.698	1.151	1.487	4.079	2	1.35743	0.416043	potassium channel protein
Synpcc7942_1661	841.479	421.725	1010.58	1500.98	1084.91	500.3	0.440733	0.213462	conserved hypothetical protein
Synpcc7942_1662	3.908	4.118	3.193	5.752	7.826	5.493	0.765278	0.806748	cysteinyl-tRNA synthetase
Synpcc7942_1663	4.538	0.808	1.778	3.444	4.725	1.235	0.40044	0.476091	conserved hypothetical protein
Synpcc7942_1664	3.142	2.985	4.924	11.127	9.208	9.692	1.44184	0.331062	hypothetical protein
Synpcc7942_1665	1.006	0.956	1.434	1.574	2.456	2.491	0.940646	0.991111	probable oxidoreductase
Synpcc7942_1666	106.742	86.134	98.069	181.297	169.162	186.242	0.883365	1	conserved hypothetical protein
Synpcc7942_1667	0.293	0.627	0.383	1.41	1.358	1.518	1.71549	0.114112	UDP-N-acetylmuramoylalanine--D-glutamate ligase
Synpcc7942_1668	6.783	4.412	5.683	14.346	13.064	11.311	1.19783	0.445365	potassium-transporting ATPase, A subunit
Synpcc7942_1669	2.393	1.995	2.245	8.005	10.53	4.945	1.82323	0.00887344	Potassium-translocating P-type ATPase, B subunit
Synpcc7942_1670	6.251	1.98	4.355	9.841	9	11.345	1.26186	0.548775	hypothetical protein
Synpcc7942_1671	6.006	5.231	5.23	12.831	22.39	23.435	1.83251	0.00928902	potassium-transporting ATPase, C subunit
Synpcc7942_1672	52.882	60.661	41.443	58.637	58.835	61.714	0.209316	0.0511087	vanY D-Ala-D-Ala carboxypeptidase. Metallo peptidase. MEROPS family M15B
Synpcc7942_1673	7.819	9.176	4.165	14.739	24.547	14.523	1.34638	0.2585	conserved hypothetical protein
Synpcc7942_1674	320.394	512.689	196.633	529.547	631.819	544.13	0.727943	0.724538	conserved hypothetical protein
Synpcc7942_1675	162.615	136.524	174.532	228.551	255.112	219.153	0.569259	0.400295	conserved hypothetical protein
Synpcc7942_1676	7.026	7.861	7.015	16.115	20.518	12.24	1.15787	0.578305	conserved hypothetical protein
Synpcc7942_1677	10.043	6.096	5.344	24.467	38.557	31.997	2.1449	7.52674e-05	conserved hypothetical protein
Synpcc7942_1678	142.16	81.819	97.656	264.69	277.584	260.439	1.31945	0.227792	conserved hypothetical protein
Synpcc7942_1679	75.601	29.473	43.748	89.61	57.425	61.656	0.487772	0.368029	photosystem II reaction center W protein
Synpcc7942_1680	23.192	37.485	23.605	56.184	62.257	71.713	1.17384	0.507376	Sulphate transport system permease protein 1
Synpcc7942_1681	5.43	5.712	3.242	5.004	9.154	13.831	0.960249	0.900926	Thiosulphate-binding protein
Synpcc7942_1682	4.392	7.881	2.167	4.568	10.952	15.275	1.09247	0.681839	Sulphate transport system permease protein 2
Synpcc7942_1683	9.132	11.83	7.373	11.341	20.36	37.963	1.29774	0.36801	conserved hypothetical protein
Synpcc7942_1684	21.704	32.647	24.741	34.941	58.739	52.635	0.887449	0.967669	putative transcriptional regulator, Crp/Fnr family
Synpcc7942_1685	16.128	17.238	9.294	18.241	34.354	34.864	1.03567	0.753654	Sulphate transport system permease protein 2
Synpcc7942_1686	2.388	0.567	0.832	2.618	3.224	1.3	0.914736	0.940888	Thiosulphate-binding protein
Synpcc7942_1687	0.471	0.336	0.123	0	0.981	0.513	0.682125	0.89461	Sulfate ABC transporter, permease protein CysT
Synpcc7942_1688	0.237	0.225	0	0.84	1.098	0	2.0615	0.155496	Sulfate ABC transporter, permease protein CysW
Synpcc7942_1689	5.408	5.742	2.881	4.721	7.36	11.083	0.723145	0.774981	Rhodanese-like
Synpcc7942_1690	2.127	4.446	2.223	2.153	9.056	5.559	0.930557	1	hypothetical protein
Synpcc7942_1691	3.958	3.008	3.033	4.272	8.221	8.427	1.0648	0.73488	hypothetical protein
Synpcc7942_1692	2.127	1.276	1.287	5.325	5.388	4.023	1.65106	0.0653172	mrr restriction system protein
Synpcc7942_1693	1.016	1.689	1.062	1.799	4.702	4.425	1.53552	0.322306	response regulator receiver domain protein (CheY-like)
Synpcc7942_1694	3.011	1.393	1.822	3.729	4.767	3.624	0.960674	0.883918	DNA topoisomerase IV subunit A
Synpcc7942_1695	1.022	1.359	0.641	1.241	3.973	2.782	1.40288	0.325846	conserved hypothetical protein
Synpcc7942_1696	27.008	19.636	21.31	53.964	45.784	35.409	0.991974	0.825258	conserved hypothetical protein
Synpcc7942_1697	3.621	1.72	1.892	5.13	7.372	3.942	1.18456	0.635564	Zn-finger, CDGSH type
Synpcc7942_1698	43.59	13.047	20.59	54.382	43.382	30.233	0.728911	0.834107	putative transcriptional regulator
Synpcc7942_1699	7.498	4.26	3.841	10.266	11.838	7.284	0.913643	0.946797	MATE efflux family protein
Synpcc7942_1700	0.432	1.54	0.903	0.984	2	1.529	0.649979	0.665798	GDP-fucose synthetase NAD dependent epimerase/dehydratase
Synpcc7942_1701	53.05	56.179	51.857	60.61	61.416	54.864	0.135019	0.0257439	conserved hypothetical protein
Synpcc7942_1702	13.318	20.385	10.051	49.417	41.087	32.225	1.48793	0.148401	conserved hypothetical protein
Synpcc7942_1703	28.927	17.491	24.923	35.651	37.426	27.487	0.495293	0.304979	putative alpha-mannosidase
Synpcc7942_1704	11.471	12.575	9.221	18.497	19.25	16.608	0.708271	0.70279	conserved hypothetical protein
Synpcc7942_1705	1729.87	1505.98	1481.28	1388.02	1872.68	1591.69	0.0407876	0.00968256	photosystem II PsbI protein
Synpcc7942_1706	4.982	5.662	3.503	5.277	11.161	9.328	0.864834	0.961988	conserved hypothetical protein
Synpcc7942_1707	5.2	2.695	2.717	1.913	6.125	5.147	0.313121	0.248236	cell division protein Ftn6 hypothetical protein
Synpcc7942_1708	2.115	2.296	2.052	3.668	5.219	2.96	0.873942	0.966098	oligopeptidase A. Metallo peptidase. MEROPS family M03A
Synpcc7942_1709	1.523	1.824	1.453	3.149	5.332	4.903	1.47882	0.156249	Small GTP-binding protein domain
Synpcc7942_1710	298.365	198.207	169.511	322.056	235.228	191.553	0.168949	0.0448875	RNA polymerase subunit omega (rpoZ)
Synpcc7942_1711	51.143	28.779	18.434	84.392	79.822	58.596	1.1797	0.404005	conserved hypothetical protein
Synpcc7942_1712	1.674	1.59	0.875	3.952	8.262	2.43	1.82221	0.0787043	conserved hypothetical protein
Synpcc7942_1713	2.827	2.471	2.481	5.836	8.163	4.186	1.22477	0.491757	probable hydrocarbon oxygenase MocD
Synpcc7942_1714	1.506	1.717	0.629	3.556	5.111	2.733	1.56461	0.130339	homoserine O-acetyltransferase
Synpcc7942_1715	4.528	7.565	3.1	14.219	15.895	18.36	1.67361	0.0347274	uracil phosphoribosyltransferase
Synpcc7942_1716	115.101	64.669	83.473	201.982	170.67	162.953	1.02477	0.733073	diguanylate cyclase/phosphodiesterase with PAS/PAC sensor(s)
Synpcc7942_1717	2.274	3.502	3.606	4.841	6.823	7.258	1.01186	0.878091	glycolate oxidase subunit (Fe-S) protein
Synpcc7942_1718	3.276	3.492	3.84	10.106	9.021	7.742	1.34054	0.274861	glycolate oxidase subunit GlcE
Synpcc7942_1719	17.161	13.518	13.15	25.614	32.427	23.357	0.893062	1	isocitrate dehydrogenase (NADP)
Synpcc7942_1720	39.361	26.176	24.678	63.73	40.072	29.244	0.56047	0.47233	conserved hypothetical protein
Synpcc7942_1721	27.229	26.143	22.398	39.865	33.377	36.271	0.531386	0.383152	PBS lyase HEAT-like repeat
Synpcc7942_1722	10.718	4.823	6.189	12.559	11.66	9.316	0.625909	0.603844	Thiosulphate-binding protein
Synpcc7942_1723	5.925	6.942	4.609	9.926	12.186	8.243	0.796454	0.856956	carotene isomerase
Synpcc7942_1724	53.201	39.555	63.534	126.399	123.554	90.309	1.12241	0.617495	conserved hypothetical protein
Synpcc7942_1725	8.298	8.618	9.332	11.742	14.188	10.337	0.466404	0.253727	transcriptional regulator, GntR family
Synpcc7942_1726	1.66	2.366	0.867	0.63	2.305	0.678	-0.437209	0.0122007	signal peptidase II. Aspartic peptidase. MEROPS family A08
Synpcc7942_1727	0.351	0.667	0.733	1.598	3.247	0.382	1.57616	0.332969	BioY protein
Synpcc7942_1728	25.329	19.363	20.057	27.033	21.794	18.314	0.0523337	0.0181414	conserved hypothetical protein
Synpcc7942_1729	15.045	12.899	12.654	26.365	21.991	19.279	0.736319	0.757593	potassium-transporting ATPase D chain
Synpcc7942_1730	4.319	4.596	3.069	23.253	30.541	22.01	2.66086	9.5825e-08	conserved hypothetical protein
Synpcc7942_1731	0.63	1.397	0.22	2.976	4.278	1.601	1.97706	0.0500512	conserved hypothetical protein
Synpcc7942_1732	3.478	9.205	2.856	6.536	10.117	5.681	0.523263	0.419362	conserved hypothetical protein
Synpcc7942_1733	9.657	21.055	9.594	16.34	24.028	13.445	0.416933	0.19153	transcriptional regulator
Synpcc7942_1734	34.317	33.403	31.156	62.622	82.785	47.166	0.961692	0.918472	ferredoxin-thioredoxin reductase catalytic chain
Synpcc7942_1735	16.947	21.961	12.596	26.477	43.378	30.033	0.955586	0.925614	Iron-regulated ABC transporter membrane component SufB
Synpcc7942_1736	19.746	25.547	9.909	35.757	69.132	45.688	1.44766	0.128553	Iron-regulated ABC transporter ATPase subunit SufC
Synpcc7942_1737	8.835	19.561	7.386	19.981	37.686	27.021	1.24285	0.416934	Iron-regulated ABC transporter permease protein SufD
Synpcc7942_1738	23.42	47.732	16.851	39.854	85.125	64.236	1.10438	0.661372	cysteine desulfurase
Synpcc7942_1739	13.183	37.8	8.265	16.008	48.803	48.02	0.92929	0.987022	transcriptional regulator, MerR family
Synpcc7942_1740	1.24	2.355	0.942	3.079	5.215	3.559	1.38485	0.317331	UDP-N-acetylmuramate dehydrogenase
Synpcc7942_1741	12.861	11.881	9.727	16.826	16.441	20.735	0.647668	0.594326	UDP-N-acetylmuramate--L-alanine ligase
[truncated: 922 more rows]

## Sheet: d_vs_a.FPKM
GeneID	a_FPKM_1	a_FPKM_2	a_FPKM_3	d_FPKM_1	d_FPKM_2	d_FPKM_3	log2(fold change)	FDR (p-value adjusted)	function
[truncated: 2,660 more rows]

[truncated: 3 more sheets: e1_vs_a.FPKM, f_vs_a.FPKM, e2_vs_a.FPKM]
